# Supplementary material for: Causal relationship between sarcopenia and rotator cuff tears: a Mendelian randomization study
Source: Front Endocrinol (Lausanne). 2024 Oct 29;15:1436203. doi: 10.3389/fendo.2024.1436203 (PMC11555288; doi:10.3389/fendo.2024.1436203)
Supplement: Supplementary file 1 [file Table1.xlsx]

## Sheet: table1
Supplementary Table 1 SNPs used as valid instrumental variables for Appendicular lean mass on Rotator cuff tears.
exposure	outcome	SNP	chr	position	effect_allele	other_allele	beta.exposure	beta.outcome	eaf.exposure	se.exposure	se.outcome	pval.exposure	pval.outcome	mr_keep	F-statistic
Appendicular lean mass	Rotator cuff tears	rs10019221	4	21785364	T	G	-0.0124	-0.00318106	0.5974	0.0019	0.00958051	1.22101e-10	0.739862	TRUE	42.5926
Appendicular lean mass	Rotator cuff tears	rs1005723	1	243646251	T	C	0.0161	-0.000968473	0.1908	0.0024	0.0110111	1.7869e-11	0.929913	TRUE	45.0015
Appendicular lean mass	Rotator cuff tears	rs10068640	5	123981977	A	G	0.0112	0.0129673	0.3651	0.002	0.00933352	1.28201e-08	0.164734	TRUE	31.3599
Appendicular lean mass	Rotator cuff tears	rs10075249	5	52846505	T	C	0.0143	0.0138214	0.4952	0.0019	0.0093261	4.55827e-14	0.138337	TRUE	56.6452
Appendicular lean mass	Rotator cuff tears	rs10107388	8	145004944	C	T	-0.0159	0.0111876	0.3691	0.002	0.00966322	6.95344e-16	0.246966	TRUE	63.2022
Appendicular lean mass	Rotator cuff tears	rs10112506	8	13164746	G	A	-0.012	-0.0134999	0.3898	0.0019	0.0100145	5.75705e-10	0.177646	TRUE	39.889
Appendicular lean mass	Rotator cuff tears	rs10123619	9	119353611	G	A	-0.0171	-0.00274942	0.8425	0.0026	0.0121659	4.05042e-11	0.821206	TRUE	43.2557
Appendicular lean mass	Rotator cuff tears	rs10128333	10	64570038	T	C	-0.0146	0.00598962	0.1676	0.0025	0.0110564	9.51305e-09	0.588004	TRUE	34.1054
Appendicular lean mass	Rotator cuff tears	rs10171272	2	25946636	A	C	0.0136	-0.00644574	0.3035	0.002	0.0114947	2.8721e-11	0.574962	TRUE	46.2398
Appendicular lean mass	Rotator cuff tears	rs10202701	2	232328681	T	C	0.0227	0.00221155	0.5419	0.0019	0.00926236	3.1067e-33	0.811286	TRUE	142.739
Appendicular lean mass	Rotator cuff tears	rs10202845	2	42575820	G	A	-0.0288	0.0108528	0.1133	0.003	0.0151714	5.34564e-22	0.474394	TRUE	92.1596
Appendicular lean mass	Rotator cuff tears	rs10203320	2	9771620	C	T	0.0138	-0.00183936	0.3289	0.002	0.0103666	7.85597e-12	0.859169	TRUE	47.6098
Appendicular lean mass	Rotator cuff tears	rs10205141	2	11313340	G	A	0.0241	0.00141782	0.0476	0.0044	0.0132548	4.70999e-08	0.914815	TRUE	30.0004
Appendicular lean mass	Rotator cuff tears	rs10221831	2	202107829	T	C	0.03	0.00415669	0.0321	0.0053	0.0263812	1.80302e-08	0.874802	TRUE	32.0397
Appendicular lean mass	Rotator cuff tears	rs10225945	7	28250083	G	A	-0.0146	-0.00982819	0.1499	0.0026	0.0126223	3.27597e-08	0.436193	TRUE	31.5324
Appendicular lean mass	Rotator cuff tears	rs10242866	7	17920613	T	C	0.0157	-0.00713735	0.3983	0.0019	0.0100937	3.66269e-16	0.4795	TRUE	68.2795
Appendicular lean mass	Rotator cuff tears	rs10283100	8	120596023	G	A	0.0575	-0.0161046	0.9445	0.0041	0.0175513	4.10677e-44	0.358843	TRUE	196.683
Appendicular lean mass	Rotator cuff tears	rs1035583	2	207326937	A	G	0.0148	0.0188084	0.6177	0.0019	0.00925397	1.99205e-14	0.0421066	TRUE	60.6756
Appendicular lean mass	Rotator cuff tears	rs10453441	22	46363739	G	A	-0.0139	0.00823847	0.402	0.002	0.00977492	9.10123e-13	0.399331	TRUE	48.3023
Appendicular lean mass	Rotator cuff tears	rs1047891	2	211540507	A	C	0.0233	0.00294157	0.3159	0.002	0.00990809	5.70427e-31	0.766553	TRUE	135.722
Appendicular lean mass	Rotator cuff tears	rs10483727	14	61072875	C	T	-0.0368	0.00140647	0.6109	0.0019	0.0102762	6.72977e-80	0.891136	TRUE	375.134
Appendicular lean mass	Rotator cuff tears	rs1056747	9	35690102	G	A	-0.0155	-0.00054267	0.4117	0.0019	0.00933589	8.04822e-16	0.953647	TRUE	66.551
Appendicular lean mass	Rotator cuff tears	rs1063582	8	23167353	G	T	-0.0185	0.00456792	0.7649	0.0022	0.0112577	1.12409e-16	0.684919	TRUE	70.7125
Appendicular lean mass	Rotator cuff tears	rs10748128	12	69827658	T	G	0.0255	-0.00939702	0.3446	0.002	0.00965745	6.77174e-38	0.330537	TRUE	162.562
Appendicular lean mass	Rotator cuff tears	rs10749157	10	115780129	C	T	0.0113	0.00104664	0.3584	0.002	0.00925626	1.239e-08	0.909972	TRUE	31.9224
Appendicular lean mass	Rotator cuff tears	rs10776560	10	50542358	T	C	-0.0157	-0.00161631	0.4995	0.0019	0.00958784	7.87952e-17	0.866127	TRUE	68.2795
Appendicular lean mass	Rotator cuff tears	rs10796828	11	69490346	G	T	0.0154	-0.0211662	0.6348	0.002	0.0106231	5.77431e-15	0.0463191	TRUE	59.2897
Appendicular lean mass	Rotator cuff tears	rs10807137	6	34183026	T	C	-0.0455	0.000844988	0.825	0.0025	0.0131115	5.67806e-75	0.948615	TRUE	331.239
Appendicular lean mass	Rotator cuff tears	rs10815274	9	5728968	C	A	0.0124	0.0180332	0.4562	0.0019	0.00923203	6.45654e-11	0.0507797	TRUE	42.5926
Appendicular lean mass	Rotator cuff tears	rs10822117	10	52786701	G	A	-0.0176	-0.00125145	0.237	0.0022	0.0106434	4.24033e-15	0.9064	TRUE	63.9997
Appendicular lean mass	Rotator cuff tears	rs10829226	10	27573952	A	G	-0.0112	-0.0115403	0.6359	0.002	0.00965793	1.32999e-08	0.232126	TRUE	31.3599
Appendicular lean mass	Rotator cuff tears	rs10832963	11	18664241	G	T	-0.0203	-0.00183368	0.7445	0.0022	0.00948029	9.22571e-21	0.84663	TRUE	85.1422
Appendicular lean mass	Rotator cuff tears	rs10845408	12	11880581	T	C	0.0255	-0.00392626	0.3538	0.002	0.00954841	3.25387e-38	0.680929	TRUE	162.562
Appendicular lean mass	Rotator cuff tears	rs10864899	2	112929481	G	A	-0.0112	0.00439563	0.5643	0.0019	0.00929908	3.84503e-09	0.636431	TRUE	34.7478
Appendicular lean mass	Rotator cuff tears	rs10922475	1	89142142	A	C	0.0159	-0.0154761	0.5395	0.0019	0.009519	2.1742e-17	0.10399	TRUE	70.0302
Appendicular lean mass	Rotator cuff tears	rs10948	19	10754905	T	G	-0.0252	-0.0089038	0.6638	0.002	0.0103348	3.42768e-36	0.388945	TRUE	158.759
Appendicular lean mass	Rotator cuff tears	rs10975935	9	6954579	G	A	-0.0121	-0.0144467	0.2464	0.0022	0.0103693	4.15002e-08	0.163556	TRUE	30.2499
Appendicular lean mass	Rotator cuff tears	rs11014285	10	25178864	A	G	0.0342	-0.0015998	0.1654	0.0026	0.0154232	2.88802e-40	0.917386	TRUE	173.023
Appendicular lean mass	Rotator cuff tears	rs11042717	11	10303939	C	T	-0.029	0.00972574	0.4896	0.0019	0.00923513	4.04297e-53	0.292284	TRUE	232.963
Appendicular lean mass	Rotator cuff tears	rs11060942	12	123434524	A	G	-0.0354	-0.00375924	0.0344	0.0052	0.0214055	7.49031e-12	0.860592	TRUE	46.3445
Appendicular lean mass	Rotator cuff tears	rs11070842	15	51624185	C	T	-0.0146	0.00140735	0.1631	0.0026	0.0157165	1.30101e-08	0.928648	TRUE	31.5324
Appendicular lean mass	Rotator cuff tears	rs11098677	4	123833516	T	G	-0.0263	-0.00480357	0.7875	0.0023	0.0119797	3.93731e-30	0.688437	TRUE	130.754
Appendicular lean mass	Rotator cuff tears	rs11121615	1	10825577	T	C	-0.0202	0.00673483	0.6894	0.002	0.00950986	3.31894e-23	0.478824	TRUE	102.01
Appendicular lean mass	Rotator cuff tears	rs111365325	5	170865229	T	C	-0.0271	0.0191784	0.2312	0.0022	0.0115386	1.12409e-33	0.0964895	TRUE	151.737
Appendicular lean mass	Rotator cuff tears	rs111622870	4	2613109	C	T	-0.0282	-0.0047287	0.0482	0.0044	0.0301696	1.85999e-10	0.875452	TRUE	41.0763
Appendicular lean mass	Rotator cuff tears	rs11175919	12	66180277	A	G	0.0349	-0.00308058	0.0262	0.0059	0.0281602	3.159e-09	0.912889	TRUE	34.9901
Appendicular lean mass	Rotator cuff tears	rs11187838	10	96038686	A	G	0.0394	-0.0102924	0.4347	0.0019	0.00975391	1.16011e-94	0.291331	TRUE	430.015
Appendicular lean mass	Rotator cuff tears	rs11191208	10	103838497	A	G	0.0147	0.0369767	0.2057	0.0024	0.0113267	3.68901e-10	0.00109633	TRUE	37.5155
Appendicular lean mass	Rotator cuff tears	rs11198591	10	120515892	A	G	0.0148	0.00541949	0.3684	0.002	0.0096877	4.90795e-14	0.575875	TRUE	54.7598
Appendicular lean mass	Rotator cuff tears	rs11210892	1	44100084	A	G	0.0118	-0.00474894	0.6745	0.002	0.009827	3.57001e-09	0.628915	TRUE	34.8098
Appendicular lean mass	Rotator cuff tears	rs112153300	21	47547474	A	G	0.0261	-0.0137049	0.089	0.0034	0.0165923	7.05342e-15	0.408816	TRUE	58.9279
Appendicular lean mass	Rotator cuff tears	rs11217863	11	120293138	A	G	-0.0268	0.00430766	0.1162	0.003	0.0139709	1.06292e-19	0.75783	TRUE	79.8041
Appendicular lean mass	Rotator cuff tears	rs11221657	11	129181358	G	T	0.0179	0.0317074	0.1352	0.0028	0.0126329	1.20501e-10	0.0120765	TRUE	40.8684
Appendicular lean mass	Rotator cuff tears	rs11243202	6	7719065	C	T	0.0302	-0.00874029	0.486	0.0019	0.00927594	2.8327e-57	0.346062	TRUE	252.642
Appendicular lean mass	Rotator cuff tears	rs112537273	8	38248306	C	T	-0.0212	0.0186912	0.2299	0.0022	0.0121373	3.34426e-21	0.123564	TRUE	92.8591
Appendicular lean mass	Rotator cuff tears	rs11260035	19	7898957	A	G	0.015	0.0148825	0.2761	0.0021	0.00963672	1.85609e-12	0.122504	TRUE	51.0202
Appendicular lean mass	Rotator cuff tears	rs112873218	11	1960119	T	C	0.0216	0.00477582	0.1054	0.0031	0.0145265	4.02161e-12	0.742333	TRUE	48.5492
Appendicular lean mass	Rotator cuff tears	rs113107560	1	36747842	G	T	-0.019	-0.0207587	0.4118	0.0019	0.0101787	6.98554e-23	0.0414066	TRUE	99.9996
Appendicular lean mass	Rotator cuff tears	rs113232639	18	20715656	A	G	0.0327	0.0017614	0.493	0.0019	0.0093671	4.78961e-64	0.850844	TRUE	296.201
Appendicular lean mass	Rotator cuff tears	rs113289555	4	996998	T	G	-0.0206	-0.00507296	0.2333	0.0023	0.0117493	7.32656e-20	0.665909	TRUE	80.2189
Appendicular lean mass	Rotator cuff tears	rs113478686	16	88850897	CT	C	-0.0244	0.00774472	0.2292	0.0023	0.011627	3.76357e-27	0.505347	TRUE	112.544
Appendicular lean mass	Rotator cuff tears	rs113671109	3	12620885	C	T	-0.015	-0.0139757	0.22	0.0023	0.0107126	4.22863e-11	0.19203	TRUE	42.5329
Appendicular lean mass	Rotator cuff tears	rs113827862	14	89849527	C	T	-0.0235	-0.0031679	0.0608	0.004	0.0173345	4.66702e-09	0.854993	TRUE	34.5155
Appendicular lean mass	Rotator cuff tears	rs113898003	6	130341235	C	T	-0.036	0.00382518	0.2635	0.0021	0.0108053	1.19207e-63	0.723331	TRUE	293.876
Appendicular lean mass	Rotator cuff tears	rs11421589	10	115193949	CT	C	0.0119	0.000987493	0.5556	0.0019	0.00930798	5.98894e-10	0.91551	TRUE	39.227
Appendicular lean mass	Rotator cuff tears	rs11580040	1	155198222	G	A	0.0325	0.0320047	0.08	0.0035	0.0299772	6.76083e-21	0.285684	TRUE	86.2241
Appendicular lean mass	Rotator cuff tears	rs115912456	5	82815158	G	A	0.0577	-0.0327477	0.0412	0.0047	0.0352618	3.69233e-34	0.353043	TRUE	150.714
Appendicular lean mass	Rotator cuff tears	rs116008080	16	67254841	A	G	-0.0415	-0.0194422	0.0238	0.0063	0.0278138	4.05695e-11	0.484545	TRUE	43.3923
Appendicular lean mass	Rotator cuff tears	rs116052377	4	124787756	A	G	0.0225	0.00991004	0.0809	0.0035	0.0236363	7.89042e-11	0.675017	TRUE	41.3263
Appendicular lean mass	Rotator cuff tears	rs11605297	11	58296806	A	G	0.0146	-0.0211785	0.2328	0.0022	0.0104383	8.03341e-11	0.0424659	TRUE	44.0411
Appendicular lean mass	Rotator cuff tears	rs116092985	16	2160973	G	A	-0.0401	0.0208789	0.0958	0.0033	0.0182775	1.16788e-34	0.253317	TRUE	147.659
Appendicular lean mass	Rotator cuff tears	rs11612462	12	104411368	G	T	0.015	0.0129299	0.1698	0.0025	0.0132308	2.54701e-09	0.328443	TRUE	35.9998
Appendicular lean mass	Rotator cuff tears	rs11629593	15	96033696	G	T	-0.0109	-0.0205072	0.6158	0.002	0.00946802	4.42201e-08	0.0303152	TRUE	29.7024
Appendicular lean mass	Rotator cuff tears	rs11633371	15	89356832	T	G	0.0216	-0.0114314	0.4764	0.0019	0.00939303	7.49376e-30	0.223601	TRUE	129.24
Appendicular lean mass	Rotator cuff tears	rs116339650	4	26200972	G	A	-0.0175	0.0201481	0.127	0.0029	0.0125073	1.05201e-09	0.1072	TRUE	36.4148
Appendicular lean mass	Rotator cuff tears	rs116493405	3	114733556	A	G	0.0287	0.032033	0.0537	0.0042	0.0278368	9.52138e-12	0.249838	TRUE	46.6942
Appendicular lean mass	Rotator cuff tears	rs11672848	19	37570704	T	C	-0.0171	0.011227	0.5246	0.0019	0.00922713	7.73393e-19	0.223702	TRUE	80.9996
Appendicular lean mass	Rotator cuff tears	rs11684531	2	219835489	G	A	-0.0172	-0.0125379	0.1328	0.0028	0.0179536	4.16697e-10	0.48496	TRUE	37.7345
Appendicular lean mass	Rotator cuff tears	rs1168768	12	66509650	T	C	0.0332	-0.0179283	0.975	0.006	0.0310685	3.60903e-08	0.563902	TRUE	30.6176
Appendicular lean mass	Rotator cuff tears	rs116919274	19	17359808	A	G	0.0271	-0.0802003	0.046	0.0046	0.0425425	3.52298e-09	0.059406	TRUE	34.7073
Appendicular lean mass	Rotator cuff tears	rs117068593	14	93118229	T	C	0.0403	-0.0118816	0.1895	0.0024	0.0132661	8.82673e-62	0.370446	TRUE	281.959
Appendicular lean mass	Rotator cuff tears	rs117203652	19	49857801	A	G	-0.0346	0.0241833	0.03	0.0055	0.0560604	4.31599e-10	0.666193	TRUE	39.5754
Appendicular lean mass	Rotator cuff tears	rs11720869	3	185619716	A	G	0.0141	-0.00409742	0.6686	0.002	0.00939424	2.53805e-12	0.662718	TRUE	49.7023
Appendicular lean mass	Rotator cuff tears	rs11721522	4	156976051	G	A	0.0106	-0.0127583	0.4125	0.0019	0.0099065	4.03005e-08	0.197791	TRUE	31.1245
Appendicular lean mass	Rotator cuff tears	rs11727162	4	88606761	T	C	-0.017	-0.0073692	0.4987	0.0019	0.00929461	2.15477e-19	0.427867	TRUE	80.055
Appendicular lean mass	Rotator cuff tears	rs117335233	10	79914330	G	T	-0.0236	0.00996067	0.053	0.0042	0.0242594	2.561e-08	0.681373	TRUE	31.5736
Appendicular lean mass	Rotator cuff tears	rs1177765	5	32829929	C	T	-0.0232	0.00186239	0.4681	0.0019	0.0092409	1.3219e-34	0.840278	TRUE	149.096
Appendicular lean mass	Rotator cuff tears	rs117818446	8	67223589	A	G	0.0423	-0.0716305	0.0202	0.0068	0.0465125	5.28896e-10	0.123554	TRUE	38.6955
Appendicular lean mass	Rotator cuff tears	rs117972846	17	26947476	G	T	0.0335	-0.0212764	0.0285	0.0057	0.0284243	5.47293e-09	0.454142	TRUE	34.5412
Appendicular lean mass	Rotator cuff tears	rs11867855	17	18262584	T	G	-0.0132	-0.0131258	0.2372	0.0022	0.0105341	2.93103e-09	0.212753	TRUE	35.9998
Appendicular lean mass	Rotator cuff tears	rs1190540	14	102897009	G	A	0.0125	-0.000913314	0.6983	0.0021	0.00978953	1.61901e-09	0.925669	TRUE	35.4307
Appendicular lean mass	Rotator cuff tears	rs11959466	5	42803824	T	C	0.038	0.0104179	0.0564	0.0042	0.0175047	2.24078e-19	0.551744	TRUE	81.859
Appendicular lean mass	Rotator cuff tears	rs1202186	7	87213258	T	C	-0.012	-0.00227506	0.6548	0.002	0.0100047	1.65299e-09	0.820113	TRUE	35.9998
Appendicular lean mass	Rotator cuff tears	rs12051245	16	783865	C	T	0.0299	-0.014545	0.2318	0.0022	0.00977548	2.56389e-40	0.136774	TRUE	184.712
Appendicular lean mass	Rotator cuff tears	rs12074850	1	51248316	G	A	0.0393	-0.0193483	0.0898	0.0033	0.0199814	2.72207e-33	0.332887	TRUE	141.826
Appendicular lean mass	Rotator cuff tears	rs12099669	12	46783653	A	G	0.0331	-0.0114765	0.6962	0.002	0.00975105	1.39187e-58	0.239216	TRUE	273.901
Appendicular lean mass	Rotator cuff tears	rs12150907	19	4940630	A	G	-0.0219	0.00873518	0.1977	0.0024	0.0131547	7.21938e-20	0.506669	TRUE	83.2653
Appendicular lean mass	Rotator cuff tears	rs12188208	5	77442791	C	A	-0.0195	-0.00733911	0.2349	0.0022	0.012053	1.40088e-18	0.542588	TRUE	78.5637
Appendicular lean mass	Rotator cuff tears	rs12230946	12	53498725	A	G	0.0271	-0.0175823	0.0911	0.0033	0.012857	1.45011e-16	0.17146	TRUE	67.4386
Appendicular lean mass	Rotator cuff tears	rs12340775	9	13226945	A	G	-0.0287	-0.0142104	0.0552	0.0043	0.0173016	1.73181e-11	0.411457	TRUE	44.5477
Appendicular lean mass	Rotator cuff tears	rs12344515	9	113801231	T	C	-0.0163	-0.00240127	0.2402	0.0022	0.011335	2.27719e-13	0.832228	TRUE	54.8944
Appendicular lean mass	Rotator cuff tears	rs12347137	9	119122721	C	A	-0.046	-0.00644606	0.2023	0.0024	0.0109853	9.79716e-85	0.557346	TRUE	367.359
Appendicular lean mass	Rotator cuff tears	rs12351226	9	98405230	T	C	0.0218	0.00197513	0.1712	0.0025	0.0150146	9.13482e-18	0.895342	TRUE	76.0381
Appendicular lean mass	Rotator cuff tears	rs12461874	19	17180358	A	C	-0.0181	0.0153154	0.2784	0.0021	0.0112021	1.26386e-17	0.171568	TRUE	74.2877
Appendicular lean mass	Rotator cuff tears	rs12483401	21	35443829	C	T	-0.0387	-0.0290763	0.0216	0.0067	0.037067	9.22104e-09	0.432789	TRUE	33.3634
Appendicular lean mass	Rotator cuff tears	rs12512942	4	177766307	A	G	-0.0162	-0.0154692	0.6376	0.002	0.00935635	1.58016e-16	0.0982607	TRUE	65.6097
Appendicular lean mass	Rotator cuff tears	rs12517711	5	60754661	C	T	-0.0147	-0.00125906	0.3917	0.0019	0.00964385	2.78869e-14	0.896127	TRUE	59.8585
Appendicular lean mass	Rotator cuff tears	rs12519407	5	137651012	C	A	0.0181	-0.0056713	0.2567	0.0022	0.0100611	3.3752e-17	0.572969	TRUE	67.6877
Appendicular lean mass	Rotator cuff tears	rs12533452	7	19016871	T	C	0.0237	-0.018169	0.1569	0.0026	0.0133049	1.31401e-19	0.17207	TRUE	83.0899
Appendicular lean mass	Rotator cuff tears	rs12536902	7	33213009	A	C	0.0479	-0.0865305	0.0143	0.0081	0.0548518	3.65603e-09	0.114672	TRUE	34.9703
Appendicular lean mass	Rotator cuff tears	rs12541381	8	135649848	A	G	-0.0319	0.0179143	0.2575	0.0022	0.0105278	2.80931e-49	0.088826	TRUE	210.249
Appendicular lean mass	Rotator cuff tears	rs12563442	1	19786695	C	T	0.0122	0.00624203	0.2669	0.0021	0.0100729	9.93299e-09	0.535465	TRUE	33.7504
Appendicular lean mass	Rotator cuff tears	rs1260326	2	27730940	C	T	0.0323	-0.00974586	0.6045	0.0019	0.00969521	6.15886e-64	0.314789	TRUE	288.999
Appendicular lean mass	Rotator cuff tears	rs12616192	2	121568931	A	G	-0.0261	0.00484909	0.0676	0.0038	0.0130838	6.82967e-12	0.710922	TRUE	47.175
Appendicular lean mass	Rotator cuff tears	rs12655296	5	15890643	T	C	-0.011	0.0167574	0.6251	0.002	0.00955294	1.62002e-08	0.0794017	TRUE	30.2499
Appendicular lean mass	Rotator cuff tears	rs12672217	7	156310948	A	G	0.0139	0.00312102	0.3609	0.002	0.00927856	1.33414e-12	0.736594	TRUE	48.3023
Appendicular lean mass	Rotator cuff tears	rs12700901	7	28783171	A	C	-0.0184	0.00390804	0.4055	0.0019	0.00932567	1.66686e-21	0.67517	TRUE	93.7835
Appendicular lean mass	Rotator cuff tears	rs12702693	7	8101039	T	C	0.0173	0.0143312	0.4542	0.0019	0.00960071	6.56145e-20	0.13551	TRUE	82.9054
Appendicular lean mass	Rotator cuff tears	rs12713004	2	23896049	G	A	0.0367	0.0111478	0.7254	0.0021	0.0120598	2.39828e-68	0.35529	TRUE	305.416
Appendicular lean mass	Rotator cuff tears	rs12773500	10	81232632	T	C	0.0171	-0.022691	0.1375	0.0028	0.011883	5.05406e-10	0.0561927	TRUE	37.297
Appendicular lean mass	Rotator cuff tears	rs12831751	12	29520017	C	A	0.0172	0.0222066	0.2857	0.0021	0.0101198	1.57398e-16	0.0282079	TRUE	67.0836
Appendicular lean mass	Rotator cuff tears	rs12907139	15	73521566	A	G	-0.0149	-0.00065739	0.5245	0.0019	0.00923096	4.89328e-15	0.943226	TRUE	61.4983
Appendicular lean mass	Rotator cuff tears	rs1290786	3	169097381	T	C	-0.0143	0.0107321	0.4307	0.0019	0.00940063	7.14167e-14	0.253607	TRUE	56.6452
Appendicular lean mass	Rotator cuff tears	rs12926103	16	86371775	A	G	0.0272	-0.0217318	0.0661	0.0038	0.0203041	9.59843e-13	0.284476	TRUE	51.2352
Appendicular lean mass	Rotator cuff tears	rs12943867	17	79409710	A	G	0.0184	0.0110256	0.3367	0.002	0.00961793	7.56833e-20	0.251645	TRUE	84.6396
Appendicular lean mass	Rotator cuff tears	rs12962050	18	35179808	A	G	0.0153	-0.00263299	0.6445	0.002	0.0101624	1.51915e-14	0.795564	TRUE	58.5222
Appendicular lean mass	Rotator cuff tears	rs12997625	2	202970250	T	C	-0.017	0.0167904	0.5266	0.0019	0.00928052	1.50107e-19	0.070419	TRUE	80.055
Appendicular lean mass	Rotator cuff tears	rs13037813	20	47750588	C	T	0.0292	-0.018779	0.2391	0.0022	0.0111482	1.71199e-39	0.0920874	TRUE	176.165
Appendicular lean mass	Rotator cuff tears	rs13109280	4	54380513	G	A	0.0131	-0.0107552	0.6618	0.002	0.0097001	9.14534e-11	0.267531	TRUE	42.9023
Appendicular lean mass	Rotator cuff tears	rs13123591	4	120105990	G	T	0.0185	-0.0223767	0.3375	0.002	0.0105415	2.35288e-20	0.0337777	TRUE	85.5621
Appendicular lean mass	Rotator cuff tears	rs13127468	4	8599658	A	C	-0.0123	-0.0135081	0.4629	0.0019	0.00936582	9.85825e-11	0.149225	TRUE	41.9084
Appendicular lean mass	Rotator cuff tears	rs13170063	5	157895013	A	G	-0.0152	-0.00438778	0.5921	0.0019	0.00976359	4.10771e-15	0.653141	TRUE	63.9997
Appendicular lean mass	Rotator cuff tears	rs13209685	6	7779729	T	G	0.0277	-0.0099126	0.1594	0.0026	0.0114251	7.49031e-27	0.385604	TRUE	113.504
Appendicular lean mass	Rotator cuff tears	rs1325596	1	176794066	A	G	0.0287	-0.0157505	0.5476	0.0019	0.00929136	2.77077e-52	0.090043	TRUE	228.168
Appendicular lean mass	Rotator cuff tears	rs13316	14	93407301	A	C	0.0115	-0.014955	0.4301	0.0019	0.00930178	3.65502e-09	0.10789	TRUE	36.6342
Appendicular lean mass	Rotator cuff tears	rs13391980	2	165504841	A	G	-0.0225	-0.00851728	0.1198	0.0029	0.0155279	7.59801e-15	0.583339	TRUE	60.1959
Appendicular lean mass	Rotator cuff tears	rs1340022	8	131334465	C	T	0.0118	-0.00205007	0.4868	0.0019	0.00937766	4.47404e-10	0.826952	TRUE	38.5705
Appendicular lean mass	Rotator cuff tears	rs1341215	9	111662350	A	G	0.0229	0.0115523	0.1374	0.0027	0.0120249	6.3183e-17	0.336702	TRUE	71.9352
Appendicular lean mass	Rotator cuff tears	rs13430869	2	218146818	T	G	0.0272	0.00259273	0.7427	0.0021	0.00963384	6.36649e-37	0.787831	TRUE	167.763
Appendicular lean mass	Rotator cuff tears	rs139921635	4	73181637	T	G	0.0385	-0.0142265	0.0236	0.0062	0.0269028	6.15602e-10	0.596935	TRUE	38.5599
Appendicular lean mass	Rotator cuff tears	rs140440099	3	50632595	A	G	0.0613	0.0156112	0.0234	0.0063	0.0378348	1.44611e-22	0.679889	TRUE	94.6756
Appendicular lean mass	Rotator cuff tears	rs1405227	1	98873390	A	G	0.0129	0.00454453	0.3167	0.002	0.00956072	1.573e-10	0.634549	TRUE	41.6023
Appendicular lean mass	Rotator cuff tears	rs143076454	16	921179	A	G	-0.0499	-0.0261922	0.0186	0.007	0.039268	1.05512e-12	0.504765	TRUE	50.8163
Appendicular lean mass	Rotator cuff tears	rs143384	20	34025756	G	A	0.0725	0.0224934	0.4038	0.0019	0.009318	1e-200	0.0157797	TRUE	1456.02
Appendicular lean mass	Rotator cuff tears	rs143554698	9	95538573	T	C	-0.0257	-0.0333169	0.1409	0.0027	0.0151784	3.39391e-21	0.0281624	TRUE	90.6018
Appendicular lean mass	Rotator cuff tears	rs144109601	13	50455500	A	C	-0.0278	0.0434427	0.0418	0.0048	0.0200312	5.15003e-09	0.0301009	TRUE	33.5433
Appendicular lean mass	Rotator cuff tears	rs1443536	4	82174165	G	A	0.0218	0.0149745	0.305	0.0021	0.00958042	1.91205e-26	0.118044	TRUE	107.764
Appendicular lean mass	Rotator cuff tears	rs1444628	12	20563643	T	C	0.024	-0.00232599	0.6904	0.002	0.0113047	6.84542e-32	0.836983	TRUE	143.999
Appendicular lean mass	Rotator cuff tears	rs144627572	2	20583907	A	G	0.0439	0.0350202	0.0329	0.0053	0.0332436	1.30197e-16	0.292139	TRUE	68.6081
Appendicular lean mass	Rotator cuff tears	rs147110934	19	55993436	T	G	-0.0722	-0.0695102	0.0243	0.0062	0.0626228	9.38858e-32	0.267007	TRUE	135.609
Appendicular lean mass	Rotator cuff tears	rs147233090	15	44028047	T	C	-0.0446	-0.0124641	0.0247	0.0061	0.0660062	3.95367e-13	0.850224	TRUE	53.4574
Appendicular lean mass	Rotator cuff tears	rs1472852	4	17910236	A	C	-0.0638	0.0169892	0.1582	0.0026	0.0158912	8.22243e-135	0.285028	TRUE	602.133
Appendicular lean mass	Rotator cuff tears	rs14976	2	85818886	T	C	0.0144	0.00360693	0.3057	0.002	0.0109177	1.42692e-12	0.741116	TRUE	51.8398
Appendicular lean mass	Rotator cuff tears	rs1514134	1	56116513	C	T	-0.0114	-0.0096781	0.3849	0.0019	0.00936564	3.57396e-09	0.301434	TRUE	35.9998
Appendicular lean mass	Rotator cuff tears	rs1556659	10	130834698	T	C	0.0163	0.00616717	0.3818	0.002	0.0101197	7.18952e-17	0.542244	TRUE	66.4222
Appendicular lean mass	Rotator cuff tears	rs1584011	11	27080527	G	T	0.0159	-0.0183529	0.3559	0.002	0.00958675	9.77687e-16	0.0555687	TRUE	63.2022
Appendicular lean mass	Rotator cuff tears	rs165849	22	19958669	A	G	0.0157	0.0034589	0.6975	0.0021	0.00982648	4.56983e-14	0.72484	TRUE	55.8932
Appendicular lean mass	Rotator cuff tears	rs16989695	19	4505445	A	G	-0.0139	0.00507088	0.5165	0.0019	0.00928902	1.93019e-13	0.585135	TRUE	53.5205
Appendicular lean mass	Rotator cuff tears	rs17197114	14	21894526	C	T	0.0177	-0.00280717	0.1772	0.0025	0.0127385	1.54383e-12	0.825584	TRUE	50.1262
Appendicular lean mass	Rotator cuff tears	rs17205463	15	62381413	T	C	-0.0263	0.0166971	0.4477	0.0019	0.00984262	4.2092e-43	0.089809	TRUE	191.603
Appendicular lean mass	Rotator cuff tears	rs17246129	2	227259964	A	G	0.0254	0.0107859	0.3044	0.002	0.0103337	1.26911e-35	0.296593	TRUE	161.289
Appendicular lean mass	Rotator cuff tears	rs17278379	1	172381284	C	T	0.0226	0.00202539	0.124	0.0029	0.0135931	2.39773e-15	0.881553	TRUE	60.7322
Appendicular lean mass	Rotator cuff tears	rs1730028	3	157900789	G	T	0.0131	0.00125615	0.4174	0.0019	0.00927161	7.38584e-12	0.89223	TRUE	47.5372
Appendicular lean mass	Rotator cuff tears	rs173135	17	68172326	T	C	-0.0341	0.0172041	0.115	0.003	0.0156481	3.24564e-30	0.27158	TRUE	129.201
Appendicular lean mass	Rotator cuff tears	rs17400325	2	178565913	C	T	0.0345	-0.030425	0.0415	0.0047	0.0332873	2.10087e-13	0.36071	TRUE	53.8816
Appendicular lean mass	Rotator cuff tears	rs17478946	12	24093062	G	A	-0.0192	-0.0169506	0.3004	0.0021	0.0104936	9.98389e-21	0.10624	TRUE	83.5915
Appendicular lean mass	Rotator cuff tears	rs17681189	2	65976175	A	C	-0.0131	0.0252571	0.4231	0.0019	0.009296	5.81969e-12	0.00658795	TRUE	47.5372
Appendicular lean mass	Rotator cuff tears	rs17718736	3	71555205	A	C	0.0115	-0.011763	0.3226	0.002	0.0101458	1.39399e-08	0.246296	TRUE	33.0624
Appendicular lean mass	Rotator cuff tears	rs17773965	2	217631338	T	C	-0.0163	0.00268891	0.1412	0.0027	0.0106695	1.50699e-09	0.801028	TRUE	36.4457
Appendicular lean mass	Rotator cuff tears	rs17818592	16	86088594	C	T	-0.0129	0.000720859	0.4367	0.0019	0.00926895	1.22914e-11	0.93801	TRUE	46.0967
Appendicular lean mass	Rotator cuff tears	rs1786263	18	13116432	T	G	-0.019	0.0175928	0.6055	0.0019	0.00940196	1.02589e-22	0.0613197	TRUE	99.9996
Appendicular lean mass	Rotator cuff tears	rs1797070	1	218630201	A	G	0.0219	-0.000208842	0.2684	0.0021	0.00999308	4.93287e-25	0.983326	TRUE	108.755
Appendicular lean mass	Rotator cuff tears	rs1823217	3	134380959	G	A	-0.0181	0.0167735	0.6449	0.002	0.0101035	4.05602e-20	0.0968813	TRUE	81.9021
Appendicular lean mass	Rotator cuff tears	rs1880318	7	46028167	A	G	0.0147	0.0124395	0.2039	0.0024	0.0120501	6.85899e-10	0.301924	TRUE	37.5155
Appendicular lean mass	Rotator cuff tears	rs1899040	2	223901896	T	C	0.0152	0.00769923	0.7962	0.0023	0.0114553	9.04066e-11	0.501512	TRUE	43.6747
Appendicular lean mass	Rotator cuff tears	rs190823861	4	73505911	A	G	-0.0345	-0.00547733	0.0466	0.0045	0.0244631	2.08882e-14	0.822834	TRUE	58.7775
Appendicular lean mass	Rotator cuff tears	rs200439	1	6716083	C	A	-0.0128	-0.00106669	0.2207	0.0023	0.0106529	1.51001e-08	0.92024	TRUE	30.9715
Appendicular lean mass	Rotator cuff tears	rs2005172	17	61996255	C	A	0.048	0.00421877	0.6397	0.002	0.00938144	2.34963e-128	0.652931	TRUE	575.997
Appendicular lean mass	Rotator cuff tears	rs201570119	2	112256320	C	T	0.0194	0.00537628	0.2098	0.0023	0.0122002	5.47646e-17	0.659452	TRUE	71.1452
Appendicular lean mass	Rotator cuff tears	rs2019203	17	36908672	A	C	0.0189	-0.0100944	0.4909	0.0019	0.00925923	1.8412e-23	0.275628	TRUE	98.9497
Appendicular lean mass	Rotator cuff tears	rs2025808	1	184161757	A	C	0.0122	0.00572325	0.2541	0.0022	0.00957104	1.71601e-08	0.549856	TRUE	30.7519
Appendicular lean mass	Rotator cuff tears	rs2035901	4	145521867	G	A	0.024	-0.00755661	0.4679	0.0019	0.00936801	9.43192e-37	0.419874	TRUE	159.556
Appendicular lean mass	Rotator cuff tears	rs2070598	14	75360906	A	G	0.0204	0.00188144	0.4559	0.0019	0.00937525	6.35624e-27	0.840948	TRUE	115.279
Appendicular lean mass	Rotator cuff tears	rs2071450	12	54428532	T	C	-0.0174	-0.0108861	0.3675	0.002	0.00926649	8.84708e-19	0.240081	TRUE	75.6897
Appendicular lean mass	Rotator cuff tears	rs2101017	12	122306857	T	C	-0.0223	-0.0125962	0.8695	0.0028	0.0111602	1.44411e-15	0.259039	TRUE	63.4296
Appendicular lean mass	Rotator cuff tears	rs2105333	6	158755437	G	T	-0.019	-0.00467883	0.6648	0.002	0.00951781	1.70098e-21	0.623011	TRUE	90.2496
Appendicular lean mass	Rotator cuff tears	rs2112617	17	46977125	A	G	-0.0167	-0.000488408	0.5294	0.0019	0.00924713	1.073e-18	0.957878	TRUE	77.2545
Appendicular lean mass	Rotator cuff tears	rs212526	1	21584941	C	T	0.0214	0.00365929	0.6007	0.0019	0.00955253	3.84326e-29	0.701667	TRUE	126.858
Appendicular lean mass	Rotator cuff tears	rs2138374	2	190014317	C	T	-0.0149	-0.00726912	0.696	0.002	0.00976331	2.78997e-13	0.456553	TRUE	55.5023
Appendicular lean mass	Rotator cuff tears	rs2140619	7	114007270	G	A	0.0113	-0.0257209	0.4128	0.0019	0.00949558	5.17798e-09	0.00675429	TRUE	35.371
Appendicular lean mass	Rotator cuff tears	rs2142331	8	116636719	T	C	-0.0165	0.0266212	0.6023	0.0019	0.0101944	1.37784e-17	0.00901862	TRUE	75.4152
Appendicular lean mass	Rotator cuff tears	rs2142644	6	19053843	A	C	-0.0181	0.00166573	0.672	0.002	0.0104133	3.37287e-19	0.87291	TRUE	81.9021
Appendicular lean mass	Rotator cuff tears	rs2181834	10	102661251	T	G	0.0254	0.015693	0.5503	0.0019	0.00931735	7.69485e-41	0.0921277	TRUE	178.714
Appendicular lean mass	Rotator cuff tears	rs2188805	7	93078400	C	A	0.0114	0.0258282	0.3359	0.002	0.0107286	2.003e-08	0.0160665	TRUE	32.4899
Appendicular lean mass	Rotator cuff tears	rs2194411	3	185548663	A	G	0.0443	0.0147512	0.1283	0.0029	0.0134598	2.43388e-54	0.273103	TRUE	233.351
Appendicular lean mass	Rotator cuff tears	rs2209098	1	172167226	C	T	0.024	0.0268446	0.3108	0.002	0.0100721	1.72783e-32	0.00769325	TRUE	143.999
Appendicular lean mass	Rotator cuff tears	rs2212926	21	38066883	A	C	-0.022	-0.00756911	0.2106	0.0023	0.0132874	7.74819e-21	0.568917	TRUE	91.493
Appendicular lean mass	Rotator cuff tears	rs2229840	12	124826462	T	C	0.0341	0.0150635	0.1597	0.0026	0.013024	3.01509e-40	0.247438	TRUE	172.013
Appendicular lean mass	Rotator cuff tears	rs2230033	21	39671476	A	G	-0.0265	0.00892092	0.5644	0.0019	0.00922974	3.48819e-43	0.333774	TRUE	194.528
Appendicular lean mass	Rotator cuff tears	rs2236406	9	98221861	C	T	0.0394	-0.00020485	0.3493	0.002	0.00961228	1.25806e-87	0.982997	TRUE	388.088
Appendicular lean mass	Rotator cuff tears	rs2237485	7	50749870	A	G	0.0191	0.0113635	0.2234	0.0023	0.011296	3.73422e-17	0.314429	TRUE	68.9619
Appendicular lean mass	Rotator cuff tears	rs2240735	16	4027605	T	C	0.0189	-0.0179742	0.748	0.0022	0.0103641	3.98566e-18	0.0828705	TRUE	73.8034
Appendicular lean mass	Rotator cuff tears	rs2268718	6	52415023	T	C	0.0141	-5.12332e-06	0.2704	0.0021	0.00965704	3.23594e-11	0.999577	TRUE	45.0814
Appendicular lean mass	Rotator cuff tears	rs2274351	10	104264107	T	C	0.017	-0.00548556	0.5433	0.0019	0.00924186	3.0662e-19	0.55281	TRUE	80.055
Appendicular lean mass	Rotator cuff tears	rs2283200	11	2729340	T	C	-0.0281	0.00188091	0.0559	0.0042	0.0187826	1.48115e-11	0.920232	TRUE	44.7623
Appendicular lean mass	Rotator cuff tears	rs2287821	19	33935102	T	C	-0.0153	0.000556382	0.5091	0.0019	0.00924451	6.95344e-16	0.952008	TRUE	64.8446
Appendicular lean mass	Rotator cuff tears	rs2289629	17	27959903	A	G	-0.0148	-0.0239488	0.3451	0.002	0.00954405	8.02047e-14	0.0120973	TRUE	54.7598
Appendicular lean mass	Rotator cuff tears	rs2296316	14	65520246	C	T	-0.0192	0.0231211	0.4643	0.0019	0.00926751	1.58891e-23	0.0126006	TRUE	102.116
Appendicular lean mass	Rotator cuff tears	rs2303423	4	38120029	C	T	0.0168	-0.000632534	0.1095	0.003	0.0177551	2.64399e-08	0.971581	TRUE	31.3599
Appendicular lean mass	Rotator cuff tears	rs2305141	2	233684402	G	A	0.0183	-0.01381	0.5961	0.0019	0.0104495	1.07498e-21	0.186301	TRUE	92.7669
Appendicular lean mass	Rotator cuff tears	rs2324154	4	24027226	A	C	0.015	2.87088e-05	0.5096	0.0019	0.0092638	1.91602e-15	0.997527	TRUE	62.3266
Appendicular lean mass	Rotator cuff tears	rs234640	1	184867830	T	C	-0.0131	-0.0117599	0.5142	0.0019	0.00926829	3.86812e-12	0.204501	TRUE	47.5372
Appendicular lean mass	Rotator cuff tears	rs2347808	18	2750856	A	G	-0.0125	-0.00500711	0.5139	0.0019	0.00922478	5.78762e-11	0.587274	TRUE	43.2824
Appendicular lean mass	Rotator cuff tears	rs244711	5	176509193	T	C	0.0279	-0.00798506	0.686	0.0022	0.010048	1.54383e-37	0.426795	TRUE	160.828
Appendicular lean mass	Rotator cuff tears	rs2454390	12	103255613	C	T	-0.0176	0.0290902	0.8459	0.0026	0.016005	1.7398e-11	0.069129	TRUE	45.8223
Appendicular lean mass	Rotator cuff tears	rs246177	16	14380768	T	C	0.0214	-6.5441e-05	0.3681	0.002	0.00957917	2.03517e-27	0.994549	TRUE	114.489
Appendicular lean mass	Rotator cuff tears	rs249677	5	141539339	A	C	-0.0109	0.00112628	0.6333	0.002	0.0100377	2.40298e-08	0.91066	TRUE	29.7024
Appendicular lean mass	Rotator cuff tears	rs2521349	17	67503501	A	G	0.0155	-0.0116315	0.3847	0.0019	0.00941034	2.01419e-15	0.216446	TRUE	66.551
Appendicular lean mass	Rotator cuff tears	rs2545339	5	149911219	G	A	0.0115	-0.00507564	0.6288	0.002	0.0100475	3.48001e-09	0.613443	TRUE	33.0624
Appendicular lean mass	Rotator cuff tears	rs2569888	6	1625803	A	G	0.0133	-0.00788243	0.2449	0.0022	0.0106575	2.29298e-09	0.459534	TRUE	36.5474
Appendicular lean mass	Rotator cuff tears	rs2578565	5	5460569	T	C	-0.0141	-0.0119053	0.6575	0.002	0.0094551	1.37404e-12	0.207981	TRUE	49.7023
Appendicular lean mass	Rotator cuff tears	rs258794	5	142540040	T	G	0.0147	-0.0144548	0.2764	0.0021	0.0105996	6.23448e-12	0.172659	TRUE	48.9998
Appendicular lean mass	Rotator cuff tears	rs2592208	17	67408873	A	C	-0.0124	0.0177727	0.513	0.0019	0.00923002	5.51696e-11	0.0541627	TRUE	42.5926
Appendicular lean mass	Rotator cuff tears	rs2607234	19	35563834	G	A	-0.0302	-0.0174985	0.9476	0.0043	0.0199944	1.99618e-12	0.381482	TRUE	49.3259
Appendicular lean mass	Rotator cuff tears	rs261223	5	95901046	C	A	0.0175	-0.00466833	0.3702	0.0019	0.00942574	2.29985e-19	0.620406	TRUE	84.8334
Appendicular lean mass	Rotator cuff tears	rs2663126	15	99563857	A	G	-0.0139	-0.0231326	0.6905	0.0021	0.0108877	1.35613e-11	0.0336148	TRUE	43.8116
Appendicular lean mass	Rotator cuff tears	rs2676298	17	62726707	T	C	-0.0269	0.0297495	0.853	0.0027	0.0127496	2.38506e-23	0.0196291	TRUE	99.2602
Appendicular lean mass	Rotator cuff tears	rs2717008	2	58149158	C	T	-0.0127	0.0104733	0.3835	0.0019	0.00952108	4.9877e-11	0.271327	TRUE	44.6785
Appendicular lean mass	Rotator cuff tears	rs2748501	6	146312258	A	G	-0.0195	-0.0071284	0.4395	0.0019	0.00926738	1.31099e-24	0.441779	TRUE	105.332
Appendicular lean mass	Rotator cuff tears	rs2754255	6	88393572	G	A	-0.0153	0.0270592	0.2245	0.0023	0.0107949	1.04689e-11	0.0121874	TRUE	44.2512
Appendicular lean mass	Rotator cuff tears	rs2764264	6	108934461	T	C	0.0203	0.0166912	0.6954	0.0021	0.00956455	5.07341e-23	0.0809655	TRUE	93.444
Appendicular lean mass	Rotator cuff tears	rs2788213	6	703249	A	G	0.0123	-0.000617668	0.7104	0.0021	0.0102819	3.79603e-09	0.952097	TRUE	34.306
Appendicular lean mass	Rotator cuff tears	rs2789365	1	235515534	T	C	-0.0145	-0.00686246	0.4807	0.0019	0.00926589	1.14209e-14	0.458926	TRUE	58.2407
Appendicular lean mass	Rotator cuff tears	rs2807339	1	22578063	C	T	0.0162	-0.014168	0.7586	0.0022	0.0110585	1.23994e-13	0.200126	TRUE	54.2229
Appendicular lean mass	Rotator cuff tears	rs28379706	22	50728062	C	T	0.0114	0.00570567	0.3931	0.002	0.00953658	4.49004e-09	0.549645	TRUE	32.4899
Appendicular lean mass	Rotator cuff tears	rs28485212	17	63550026	T	C	-0.0188	0.0251112	0.1494	0.0027	0.0132323	1.24194e-12	0.0577325	TRUE	48.4826
Appendicular lean mass	Rotator cuff tears	rs28529055	14	92428216	T	G	-0.0147	-0.000943209	0.4368	0.0019	0.00934109	1.87888e-14	0.919571	TRUE	59.8585
Appendicular lean mass	Rotator cuff tears	rs28529426	7	4678264	T	C	-0.0168	0.0217344	0.1711	0.0026	0.0109173	5.82371e-11	0.0464997	TRUE	41.7513
Appendicular lean mass	Rotator cuff tears	rs28592876	12	123866429	A	G	0.03	-0.0268351	0.2051	0.0023	0.0113273	9.08657e-38	0.0178336	TRUE	170.132
Appendicular lean mass	Rotator cuff tears	rs28678024	14	25937161	G	A	-0.0119	-0.0102152	0.2854	0.0021	0.00988336	1.89898e-08	0.301334	TRUE	32.111
Appendicular lean mass	Rotator cuff tears	rs2871960	3	141121814	C	A	0.0469	-0.0300969	0.4448	0.0019	0.00926144	2.1677e-135	0.00115526	TRUE	609.308
Appendicular lean mass	Rotator cuff tears	rs28736838	1	120148713	T	C	-0.0117	0.0116019	0.3017	0.002	0.00993563	1.06999e-08	0.242923	TRUE	34.2223
Appendicular lean mass	Rotator cuff tears	rs2885697	1	41544279	T	G	-0.0323	0.00225304	0.665	0.002	0.0097606	9.20662e-60	0.817447	TRUE	260.821
Appendicular lean mass	Rotator cuff tears	rs291979	10	121129797	A	G	0.0242	-0.0288465	0.2289	0.0023	0.0125211	6.75616e-27	0.0212324	TRUE	110.707
Appendicular lean mass	Rotator cuff tears	rs2923411	8	42455206	C	T	0.0127	-0.000709951	0.5946	0.0019	0.00954532	4.7698e-11	0.940711	TRUE	44.6785
Appendicular lean mass	Rotator cuff tears	rs2925155	8	75886297	T	C	-0.015	0.00239052	0.2612	0.0022	0.0103944	5.46638e-12	0.818105	TRUE	46.4874
Appendicular lean mass	Rotator cuff tears	rs293517	6	83662455	C	T	-0.013	0.0018274	0.7011	0.0021	0.0104788	2.80401e-10	0.861559	TRUE	38.3218
Appendicular lean mass	Rotator cuff tears	rs2971857	2	234369487	A	G	-0.0119	-0.0148258	0.5752	0.0019	0.00932903	3.69999e-10	0.112012	TRUE	39.227
Appendicular lean mass	Rotator cuff tears	rs2978362	18	32959397	T	C	0.0106	0.000973566	0.5326	0.0019	0.00944582	2.848e-08	0.917909	TRUE	31.1245
Appendicular lean mass	Rotator cuff tears	rs301807	1	8484823	G	A	-0.0144	-0.0344824	0.5815	0.0019	0.00970465	2.52581e-14	0.000380601	TRUE	57.4402
Appendicular lean mass	Rotator cuff tears	rs3103223	4	42402721	C	T	0.0126	-0.0138813	0.7397	0.0022	0.01087	6.01797e-09	0.201595	TRUE	32.8015
Appendicular lean mass	Rotator cuff tears	rs310796	12	77453226	T	G	0.0142	-0.0224958	0.6811	0.002	0.0105395	2.53396e-12	0.032808	TRUE	50.4098
Appendicular lean mass	Rotator cuff tears	rs3116602	13	51111355	G	T	-0.0612	-0.0144856	0.2153	0.0023	0.0106272	9.52796e-155	0.172862	TRUE	708.02
Appendicular lean mass	Rotator cuff tears	rs31196	5	158300798	A	C	-0.0107	0.0198749	0.5724	0.0019	0.00923537	2.071e-08	0.0313942	TRUE	31.7145
Appendicular lean mass	Rotator cuff tears	rs3184504	12	111884608	C	T	0.0183	0.00947047	0.517	0.0019	0.00939985	2.71331e-22	0.313688	TRUE	92.7669
Appendicular lean mass	Rotator cuff tears	rs331917	5	98158524	G	A	-0.0127	0.010646	0.5803	0.0019	0.00961219	3.5416e-11	0.268054	TRUE	44.6785
Appendicular lean mass	Rotator cuff tears	rs332116	10	28926099	T	C	-0.0206	-0.00415913	0.2804	0.0021	0.00943909	2.88602e-22	0.659482	TRUE	96.2263
Appendicular lean mass	Rotator cuff tears	rs336630	3	18607538	T	C	-0.0106	0.00239937	0.43	0.0019	0.00959611	2.89701e-08	0.80256	TRUE	31.1245
Appendicular lean mass	Rotator cuff tears	rs33973388	18	46611842	T	G	0.0249	0.007335	0.4353	0.0019	0.0100445	1.44611e-38	0.465236	TRUE	171.747
Appendicular lean mass	Rotator cuff tears	rs34287	5	67585143	A	G	0.0187	-0.0174564	0.341	0.002	0.00933298	1.17193e-20	0.0614285	TRUE	87.4221
Appendicular lean mass	Rotator cuff tears	rs34338597	12	106301580	G	A	-0.0112	0.0044711	0.3832	0.0019	0.00943576	7.88007e-09	0.635609	TRUE	34.7478
Appendicular lean mass	Rotator cuff tears	rs34345560	11	69081998	A	G	0.0219	0.0105137	0.1952	0.0024	0.0105838	7.09741e-20	0.320527	TRUE	83.2653
Appendicular lean mass	Rotator cuff tears	rs34390533	3	184030838	A	C	-0.0257	0.0161689	0.248	0.0022	0.0101107	6.69114e-32	0.109779	TRUE	136.464
Appendicular lean mass	Rotator cuff tears	rs34517439	1	78450517	A	C	0.0421	0.037528	0.1221	0.0029	0.0137927	5.8023e-48	0.00651118	TRUE	210.749
Appendicular lean mass	Rotator cuff tears	rs34522021	9	23350420	T	C	0.0126	0.00762509	0.4547	0.0019	0.00927223	3.37598e-11	0.410873	TRUE	43.9776
Appendicular lean mass	Rotator cuff tears	rs34776209	7	23513093	T	C	-0.0317	-0.000487601	0.2475	0.0022	0.0113756	1.77787e-47	0.96581	TRUE	207.621
Appendicular lean mass	Rotator cuff tears	rs34879158	20	32300634	C	A	-0.0363	0.00304661	0.263	0.0022	0.0109077	1.54917e-63	0.780008	TRUE	272.249
Appendicular lean mass	Rotator cuff tears	rs350832	19	4069426	A	G	-0.0165	0.012875	0.7709	0.0023	0.0117946	3.44112e-13	0.27501	TRUE	51.4648
Appendicular lean mass	Rotator cuff tears	rs35166681	6	85369727	TA	T	0.0214	0.00893912	0.159	0.0026	0.0132063	1.54989e-16	0.498481	TRUE	67.7453
Appendicular lean mass	Rotator cuff tears	rs35268848	16	67927240	A	C	0.0737	-0.0431588	0.0119	0.0101	0.0314664	2.83204e-13	0.170193	TRUE	53.2464
Appendicular lean mass	Rotator cuff tears	rs35288270	10	4961278	C	T	-0.0328	0.0271052	0.1344	0.0028	0.0134863	3.43479e-32	0.0444498	TRUE	137.224
Appendicular lean mass	Rotator cuff tears	rs35732917	7	73013269	C	T	0.0204	0.00521761	0.2843	0.0021	0.0109872	2.08018e-22	0.634872	TRUE	94.3669
Appendicular lean mass	Rotator cuff tears	rs35756741	12	12868701	T	C	-0.0378	0.0189958	0.0924	0.0033	0.0152323	5.80096e-31	0.212369	TRUE	131.206
Appendicular lean mass	Rotator cuff tears	rs35811052	16	15128416	G	A	-0.0148	-0.00180997	0.2559	0.0022	0.0106901	8.84097e-12	0.865551	TRUE	45.256
Appendicular lean mass	Rotator cuff tears	rs35816944	16	1828030	A	G	-0.1088	0.0692424	0.0066	0.0117	0.0595335	1.2659e-20	0.244796	TRUE	86.4737
Appendicular lean mass	Rotator cuff tears	rs35963161	20	49210635	A	G	-0.0157	0.0111683	0.4757	0.0019	0.00929443	7.45762e-16	0.229513	TRUE	68.2795
Appendicular lean mass	Rotator cuff tears	rs36000545	17	79093822	G	A	-0.022	0.00225839	0.3957	0.002	0.00984358	2.558e-29	0.818537	TRUE	120.999
Appendicular lean mass	Rotator cuff tears	rs36012032	3	52814709	A	C	0.0298	-0.0238427	0.091	0.0033	0.0168382	9.93116e-20	0.156778	TRUE	81.546
Appendicular lean mass	Rotator cuff tears	rs36048468	5	122879901	T	C	0.0254	-0.0105776	0.2088	0.0023	0.0126912	9.33899e-28	0.404586	TRUE	121.958
Appendicular lean mass	Rotator cuff tears	rs36052389	4	39357183	AT	A	0.0132	-0.0113423	0.4554	0.0019	0.00948226	5.26744e-12	0.231635	TRUE	48.2657
Appendicular lean mass	Rotator cuff tears	rs36226649	14	24835500	C	T	0.0485	0.00593245	0.0667	0.0038	0.0215929	3.05281e-37	0.783516	TRUE	162.897
Appendicular lean mass	Rotator cuff tears	rs3764002	12	108618630	T	C	0.028	-0.0365479	0.2617	0.0021	0.00977324	4.47095e-39	0.000184319	TRUE	177.777
Appendicular lean mass	Rotator cuff tears	rs3768495	1	109935325	T	C	-0.0178	0.0372813	0.7173	0.0021	0.0102146	1.06611e-17	0.000262452	TRUE	71.8455
Appendicular lean mass	Rotator cuff tears	rs3769598	2	32679732	G	A	0.0171	0.0034458	0.1438	0.0027	0.0137255	1.322e-10	0.801774	TRUE	40.1109
Appendicular lean mass	Rotator cuff tears	rs3778858	7	129963356	T	G	0.0108	-0.00113622	0.3698	0.002	0.0095258	4.26197e-08	0.905055	TRUE	29.1599
Appendicular lean mass	Rotator cuff tears	rs3782232	12	57116249	A	G	-0.0339	-0.000948494	0.0712	0.0037	0.0167398	2.40602e-20	0.954815	TRUE	83.9448
Appendicular lean mass	Rotator cuff tears	rs3782811	12	3339927	A	C	-0.0165	-0.00200728	0.2507	0.0022	0.0104635	3.95913e-14	0.84787	TRUE	56.2498
Appendicular lean mass	Rotator cuff tears	rs3792819	5	172576296	G	A	0.021	0.0299717	0.0854	0.0034	0.0257527	4.42201e-10	0.244494	TRUE	38.1486
Appendicular lean mass	Rotator cuff tears	rs3818416	13	78474468	C	A	0.0279	-0.00809743	0.7645	0.0022	0.0111483	2.00817e-35	0.467633	TRUE	160.828
Appendicular lean mass	Rotator cuff tears	rs3822742	5	139059017	A	C	0.0162	-0.0180162	0.3706	0.002	0.00987756	1.02707e-16	0.0681585	TRUE	65.6097
Appendicular lean mass	Rotator cuff tears	rs3828729	6	155554707	G	A	-0.016	-0.0066026	0.3094	0.002	0.0099157	4.66874e-15	0.505492	TRUE	63.9997
Appendicular lean mass	Rotator cuff tears	rs395980	4	177430072	G	T	-0.0184	-0.00249285	0.2635	0.0021	0.0103848	1.02094e-17	0.810292	TRUE	76.7706
Appendicular lean mass	Rotator cuff tears	rs40270	5	55804552	C	A	0.0151	0.00512738	0.7724	0.0022	0.0101351	1.89802e-11	0.612926	TRUE	47.1093
Appendicular lean mass	Rotator cuff tears	rs4073154	3	129035485	G	A	0.0274	-0.0181472	0.7784	0.0023	0.0123744	1.92486e-33	0.14251	TRUE	141.92
Appendicular lean mass	Rotator cuff tears	rs4077103	8	49557732	A	C	-0.0143	-0.00686215	0.8426	0.0026	0.0124997	4.17503e-08	0.583015	TRUE	30.2499
Appendicular lean mass	Rotator cuff tears	rs4121583	18	125075	T	C	0.0118	-0.0221638	0.6192	0.002	0.0095469	4.62402e-09	0.0202558	TRUE	34.8098
Appendicular lean mass	Rotator cuff tears	rs41271299	6	19839415	T	C	0.0616	0.0283846	0.0513	0.0043	0.0357434	3.19227e-47	0.427125	TRUE	205.221
Appendicular lean mass	Rotator cuff tears	rs41311445	22	42070374	C	A	-0.0328	-0.015253	0.0958	0.0032	0.0135022	4.72825e-24	0.258619	TRUE	105.062
Appendicular lean mass	Rotator cuff tears	rs42039	7	92244422	T	C	0.0481	-0.0227628	0.2444	0.0022	0.0109236	3.53183e-106	0.0371758	TRUE	478.016
Appendicular lean mass	Rotator cuff tears	rs4244809	11	2164333	A	G	-0.0262	-0.0156749	0.2082	0.0023	0.012061	5.55392e-29	0.193728	TRUE	129.761
Appendicular lean mass	Rotator cuff tears	rs4252548	19	55879672	T	C	-0.0753	0.0402932	0.0218	0.0065	0.0292175	2.95597e-31	0.167871	TRUE	134.203
Appendicular lean mass	Rotator cuff tears	rs4274112	1	26746199	G	A	-0.0217	0.0148527	0.3733	0.002	0.00970227	2.47116e-28	0.125807	TRUE	117.722
Appendicular lean mass	Rotator cuff tears	rs4282339	5	168256240	A	G	-0.0311	-0.0021141	0.2075	0.0023	0.01179	6.16453e-41	0.857692	TRUE	182.837
Appendicular lean mass	Rotator cuff tears	rs4287835	20	31457337	C	T	0.0147	0.0077538	0.534	0.0019	0.00940928	9.94489e-15	0.409907	TRUE	59.8585
Appendicular lean mass	Rotator cuff tears	rs4380799	6	32571864	G	T	-0.0255	-0.026393	0.39	0.0021	0.0118635	6.4506e-33	0.0261	TRUE	147.448
Appendicular lean mass	Rotator cuff tears	rs4383083	15	63080442	A	G	0.0111	-0.00626516	0.6466	0.002	0.0104998	2.90898e-08	0.550711	TRUE	30.8024
Appendicular lean mass	Rotator cuff tears	rs447352	5	678750	T	C	-0.0181	-0.0228378	0.1408	0.0029	0.0149589	6.62293e-10	0.126834	TRUE	38.9546
Appendicular lean mass	Rotator cuff tears	rs4504126	3	33600582	C	A	0.046	-0.0538871	0.0275	0.0058	0.0376309	1.61585e-15	0.152147	TRUE	62.901
Appendicular lean mass	Rotator cuff tears	rs45474992	19	47724564	T	C	-0.0617	0.0138876	0.0362	0.0051	0.0247513	2.16721e-33	0.574738	TRUE	146.362
Appendicular lean mass	Rotator cuff tears	rs45528934	14	23793305	T	C	0.0262	-0.031176	0.1623	0.0026	0.0136032	1.96517e-24	0.0219164	TRUE	101.544
Appendicular lean mass	Rotator cuff tears	rs4602848	8	92186933	G	A	0.016	-0.0285052	0.6812	0.002	0.00956861	3.14485e-15	0.00289155	TRUE	63.9997
Appendicular lean mass	Rotator cuff tears	rs4622329	12	102321935	A	G	0.0149	-0.00130323	0.3496	0.002	0.00935665	8.61986e-14	0.889226	TRUE	55.5023
Appendicular lean mass	Rotator cuff tears	rs4640244	17	21284223	G	A	-0.02	0.0125197	0.3993	0.0019	0.00946155	3.80978e-25	0.185762	TRUE	110.803
Appendicular lean mass	Rotator cuff tears	rs4644481	1	155130900	T	C	-0.0112	-0.00168967	0.4328	0.0019	0.00926261	3.54201e-09	0.855255	TRUE	34.7478
Appendicular lean mass	Rotator cuff tears	rs4655345	1	214608704	G	A	-0.0246	-0.000408469	0.3974	0.0019	0.00977233	5.81032e-38	0.966659	TRUE	167.634
Appendicular lean mass	Rotator cuff tears	rs4682483	3	112993982	A	G	-0.0165	0.0115437	0.1534	0.0026	0.0104275	2.651e-10	0.268274	TRUE	40.2735
Appendicular lean mass	Rotator cuff tears	rs4683435	3	142624732	G	A	0.0144	0.00629617	0.7723	0.0022	0.0124725	1.60498e-10	0.613697	TRUE	42.8428
Appendicular lean mass	Rotator cuff tears	rs4735761	8	78097161	C	A	0.0331	0.000858047	0.2857	0.0021	0.0111573	3.66185e-56	0.938699	TRUE	248.437
Appendicular lean mass	Rotator cuff tears	rs4748008	10	12935125	C	T	-0.0125	-0.00473815	0.4346	0.0019	0.00929711	8.94953e-11	0.610307	TRUE	43.2824
Appendicular lean mass	Rotator cuff tears	rs4752689	10	124131176	A	G	0.0205	-0.0222719	0.5839	0.0019	0.0101526	1.36301e-26	0.0282566	TRUE	116.412
Appendicular lean mass	Rotator cuff tears	rs4752829	11	47396654	A	G	0.0262	0.0291494	0.2861	0.0021	0.00952106	5.90201e-36	0.00220176	TRUE	155.655
Appendicular lean mass	Rotator cuff tears	rs4788218	16	30055750	C	T	0.0275	0.0164337	0.401	0.0019	0.00959509	5.52459e-46	0.0867641	TRUE	209.487
Appendicular lean mass	Rotator cuff tears	rs4807472	19	3448842	C	T	-0.0158	-0.0135318	0.6764	0.002	0.00999355	8.18276e-15	0.17572	TRUE	62.4097
Appendicular lean mass	Rotator cuff tears	rs4815952	20	6934897	C	T	-0.0161	-0.00116979	0.5221	0.0019	0.00932999	1.23595e-16	0.900223	TRUE	71.803
Appendicular lean mass	Rotator cuff tears	rs4818280	21	18114472	T	C	-0.0124	-0.025583	0.6269	0.002	0.00930467	2.84302e-10	0.00596898	TRUE	38.4398
Appendicular lean mass	Rotator cuff tears	rs4847378	1	93324634	T	G	0.0136	-0.00547126	0.6121	0.0019	0.00942423	1.64286e-12	0.561542	TRUE	51.2352
Appendicular lean mass	Rotator cuff tears	rs4852257	2	71678520	G	T	-0.0231	-0.0226921	0.5763	0.0019	0.00925425	6.21155e-34	0.0142037	TRUE	147.814
Appendicular lean mass	Rotator cuff tears	rs488621	2	169707552	G	A	0.0191	0.00895928	0.4688	0.0019	0.00928203	2.86418e-24	0.334431	TRUE	101.055
Appendicular lean mass	Rotator cuff tears	rs4932439	15	89401109	G	A	-0.0151	0.000884825	0.8254	0.0025	0.0103084	1.43301e-09	0.931597	TRUE	36.4814
Appendicular lean mass	Rotator cuff tears	rs4938359	11	117093560	G	A	-0.0156	0.0246679	0.2024	0.0024	0.0105665	3.23966e-11	0.0195677	TRUE	42.2498
Appendicular lean mass	Rotator cuff tears	rs4940874	18	57105638	G	A	0.0148	0.0167962	0.8119	0.0024	0.0109265	1.244e-09	0.124244	TRUE	38.0276
Appendicular lean mass	Rotator cuff tears	rs4965298	15	100802766	T	C	-0.0119	0.00396336	0.7127	0.0021	0.0110834	1.81001e-08	0.720648	TRUE	32.111
Appendicular lean mass	Rotator cuff tears	rs496783	10	116137961	G	A	-0.0124	0.00715671	0.4648	0.0019	0.00974634	8.12643e-11	0.462768	TRUE	42.5926
Appendicular lean mass	Rotator cuff tears	rs4976262	5	134379531	C	T	-0.0245	-0.00693344	0.3156	0.002	0.00960495	4.3722e-33	0.47038	TRUE	150.062
Appendicular lean mass	Rotator cuff tears	rs4985445	16	69867835	G	A	-0.0175	0.0172088	0.4565	0.0019	0.00927409	3.29534e-20	0.0635141	TRUE	84.8334
Appendicular lean mass	Rotator cuff tears	rs532499	13	30165465	C	T	-0.0127	0.0202828	0.7413	0.0022	0.00977591	4.90004e-09	0.0380076	TRUE	33.3242
Appendicular lean mass	Rotator cuff tears	rs543650	6	152110943	G	T	0.025	-0.0280682	0.5987	0.002	0.00933972	1.49314e-37	0.00265357	TRUE	156.249
Appendicular lean mass	Rotator cuff tears	rs544136	3	101041229	G	T	0.0121	-0.00347527	0.7482	0.0022	0.0107982	2.50098e-08	0.747575	TRUE	30.2499
Appendicular lean mass	Rotator cuff tears	rs545104	11	118591352	C	T	0.0127	-0.0202512	0.6164	0.002	0.00967719	8.08351e-11	0.0363789	TRUE	40.3223
Appendicular lean mass	Rotator cuff tears	rs55717234	1	150999863	G	A	0.0122	0.00460367	0.5732	0.0019	0.00941968	1.341e-10	0.625033	TRUE	41.2297
Appendicular lean mass	Rotator cuff tears	rs55758152	5	171317318	A	G	0.0145	-0.0048806	0.3263	0.002	0.00974341	1.05293e-12	0.616432	TRUE	52.5623
Appendicular lean mass	Rotator cuff tears	rs55852614	2	172416869	C	T	-0.0393	-0.00338163	0.2474	0.0022	0.0118061	3.287e-73	0.774547	TRUE	319.108
Appendicular lean mass	Rotator cuff tears	rs55872725	16	53809123	T	C	0.0222	0.0284985	0.4037	0.0019	0.00934159	1.46285e-30	0.00228302	TRUE	136.52
Appendicular lean mass	Rotator cuff tears	rs56112295	14	105877057	T	C	0.0154	-0.0101505	0.2257	0.0024	0.0115416	1.118e-10	0.379145	TRUE	41.1734
Appendicular lean mass	Rotator cuff tears	rs56207600	11	126196537	A	G	0.0192	0.0132387	0.111	0.003	0.0135823	2.50098e-10	0.32971	TRUE	40.9598
Appendicular lean mass	Rotator cuff tears	rs56239180	3	32937951	G	T	-0.0459	-0.0192825	0.0237	0.0062	0.0341575	1.85097e-13	0.572402	TRUE	54.8075
Appendicular lean mass	Rotator cuff tears	rs56363908	7	96611052	G	A	-0.0382	0.00163009	0.0422	0.0047	0.0256364	3.87793e-16	0.949301	TRUE	66.0586
Appendicular lean mass	Rotator cuff tears	rs568267	18	8799828	T	C	0.0122	0.00128734	0.7431	0.0022	0.0107049	2.22602e-08	0.904279	TRUE	30.7519
Appendicular lean mass	Rotator cuff tears	rs57059662	5	33217275	C	T	0.0118	0.00889908	0.6774	0.002	0.00956258	5.63106e-09	0.352052	TRUE	34.8098
Appendicular lean mass	Rotator cuff tears	rs5742915	15	74336633	C	T	0.0248	-0.00950364	0.4605	0.0019	0.00939354	9.3261e-39	0.311671	TRUE	170.37
Appendicular lean mass	Rotator cuff tears	rs57513571	17	2309130	T	C	-0.0191	-0.0105957	0.2004	0.0024	0.0107067	7.02102e-16	0.322355	TRUE	63.3348
Appendicular lean mass	Rotator cuff tears	rs5753518	22	31631314	A	G	0.0242	-0.0301033	0.0899	0.0033	0.0133453	5.03849e-13	0.024088	TRUE	53.7775
Appendicular lean mass	Rotator cuff tears	rs57696574	20	54884826	C	A	0.0173	-0.026512	0.3981	0.002	0.00970639	4.50194e-18	0.00630667	TRUE	74.8222
Appendicular lean mass	Rotator cuff tears	rs57791149	17	54222307	C	T	-0.0173	-0.00107637	0.4024	0.0019	0.00939112	3.26137e-19	0.90875	TRUE	82.9054
Appendicular lean mass	Rotator cuff tears	rs591668	3	27535931	A	G	-0.0174	-0.00718595	0.396	0.0019	0.00942151	1.99618e-19	0.445632	TRUE	83.8667
Appendicular lean mass	Rotator cuff tears	rs599004	6	140439740	T	C	-0.0157	0.00376102	0.2807	0.0021	0.0113414	6.5283e-14	0.740178	TRUE	55.8932
Appendicular lean mass	Rotator cuff tears	rs59950280	4	3452345	A	G	-0.0254	0.00405994	0.3316	0.002	0.0108577	7.31981e-36	0.708463	TRUE	161.289
Appendicular lean mass	Rotator cuff tears	rs59985551	2	56106928	T	C	-0.0313	0.0184706	0.2261	0.0022	0.0110516	2.43388e-44	0.0946629	TRUE	202.414
Appendicular lean mass	Rotator cuff tears	rs6000886	22	38176670	C	T	0.0131	-0.000101234	0.6482	0.002	0.00954955	5.88166e-11	0.991542	TRUE	42.9023
Appendicular lean mass	Rotator cuff tears	rs60142646	2	46532856	TC	T	-0.0237	-0.00949002	0.9479	0.0042	0.0232891	2.49e-08	0.683649	TRUE	31.8417
Appendicular lean mass	Rotator cuff tears	rs6028716	20	38547459	A	G	-0.021	0.00734201	0.2587	0.0022	0.0119646	4.58247e-22	0.539449	TRUE	91.1153
Appendicular lean mass	Rotator cuff tears	rs60389750	18	77182836	T	C	-0.0175	-0.0157324	0.3139	0.0021	0.00974449	1.05706e-16	0.106421	TRUE	69.4441
Appendicular lean mass	Rotator cuff tears	rs60408354	7	70158495	A	G	0.0259	-0.0121831	0.0732	0.0036	0.0171856	1.15213e-12	0.47838	TRUE	51.7598
Appendicular lean mass	Rotator cuff tears	rs604723	11	100610546	C	T	-0.0166	0.0197959	0.7248	0.0021	0.0105299	8.16018e-15	0.0601132	TRUE	62.485
Appendicular lean mass	Rotator cuff tears	rs6054390	20	6592094	A	G	-0.0188	0.00509493	0.628	0.002	0.0101306	1.44511e-21	0.615017	TRUE	88.3596
Appendicular lean mass	Rotator cuff tears	rs60804050	1	118870373	A	G	-0.0217	-0.00719031	0.2559	0.0021	0.0108221	5.01303e-24	0.506428	TRUE	106.777
Appendicular lean mass	Rotator cuff tears	rs6082354	20	21217976	C	A	-0.024	0.0108104	0.6675	0.002	0.0102193	1.18987e-32	0.290127	TRUE	143.999
Appendicular lean mass	Rotator cuff tears	rs610694	12	121304826	C	T	0.0136	-0.0275321	0.4903	0.0019	0.00927049	4.28746e-13	0.00297934	TRUE	51.2352
Appendicular lean mass	Rotator cuff tears	rs6142059	20	32544327	C	T	0.0116	0.0134455	0.4926	0.0019	0.00925757	1.19001e-09	0.146395	TRUE	37.2741
Appendicular lean mass	Rotator cuff tears	rs61729527	8	77761919	T	C	-0.0346	0.0411202	0.0519	0.0043	0.018472	4.85848e-16	0.0260088	TRUE	64.7461
Appendicular lean mass	Rotator cuff tears	rs61732778	3	187443314	A	G	0.023	-0.0102979	0.071	0.0037	0.016729	3.13199e-10	0.538177	TRUE	38.6412
Appendicular lean mass	Rotator cuff tears	rs61827272	1	203810763	C	T	0.0144	-0.00312493	0.2754	0.0021	0.0101129	7.89042e-12	0.757318	TRUE	47.0202
Appendicular lean mass	Rotator cuff tears	rs61878760	11	12807189	A	G	0.019	-0.000740381	0.0828	0.0034	0.026166	3.73603e-08	0.977426	TRUE	31.2282
Appendicular lean mass	Rotator cuff tears	rs61944841	13	27049616	A	G	0.0253	0.0200526	0.4138	0.002	0.00948306	3.54079e-37	0.0344667	TRUE	160.022
Appendicular lean mass	Rotator cuff tears	rs62033029	16	50107273	A	G	-0.0141	0.0208327	0.2064	0.0023	0.0119682	1.726e-09	0.081741	TRUE	37.5821
Appendicular lean mass	Rotator cuff tears	rs62070319	16	89573216	T	C	-0.018	-0.00934054	0.4427	0.002	0.00926089	2.54097e-20	0.313166	TRUE	80.9996
Appendicular lean mass	Rotator cuff tears	rs62103240	18	77650637	A	G	0.0212	-0.046349	0.071	0.0037	0.0214072	1.39701e-08	0.0303788	TRUE	32.8297
Appendicular lean mass	Rotator cuff tears	rs62106258	2	417167	C	T	-0.0504	-0.0145194	0.0486	0.0044	0.0333787	6.44763e-31	0.66357	TRUE	131.206
Appendicular lean mass	Rotator cuff tears	rs62143873	2	72035050	A	G	-0.0115	-0.00460863	0.5033	0.0019	0.00938406	1.193e-09	0.623347	TRUE	36.6342
Appendicular lean mass	Rotator cuff tears	rs62370472	5	52767109	C	T	-0.0253	0.00265406	0.209	0.0023	0.0109032	1.4471e-27	0.807679	TRUE	120.999
Appendicular lean mass	Rotator cuff tears	rs62466110	7	92623541	C	T	-0.0371	0.00902417	0.067	0.0041	0.0136441	5.74116e-20	0.508358	TRUE	81.8801
Appendicular lean mass	Rotator cuff tears	rs62501195	8	24041988	C	A	-0.0198	0.0193946	0.1712	0.0025	0.0109292	8.11335e-15	0.0759679	TRUE	62.7261
Appendicular lean mass	Rotator cuff tears	rs62515437	8	57160328	T	G	0.0369	0.0101971	0.2253	0.0023	0.0100947	8.7882e-60	0.312429	TRUE	257.392
Appendicular lean mass	Rotator cuff tears	rs62621812	7	127015083	A	G	0.0743	-0.0318693	0.0204	0.0069	0.0227996	3.16301e-27	0.162173	TRUE	115.952
Appendicular lean mass	Rotator cuff tears	rs6425817	1	33873034	G	A	0.0157	-0.0138471	0.6724	0.002	0.00977769	2.9847e-15	0.15672	TRUE	61.6222
Appendicular lean mass	Rotator cuff tears	rs6470771	8	130743726	C	A	-0.0268	-0.0192836	0.1694	0.0025	0.0149388	1.5449e-26	0.19676	TRUE	114.918
Appendicular lean mass	Rotator cuff tears	rs6502935	17	1650168	T	C	-0.0125	0.0214549	0.7381	0.0022	0.0105899	6.31495e-09	0.0427661	TRUE	32.2829
Appendicular lean mass	Rotator cuff tears	rs6543146	2	103096695	G	T	0.0154	-0.0257893	0.5579	0.0019	0.0104027	4.18697e-16	0.0131716	TRUE	65.695
Appendicular lean mass	Rotator cuff tears	rs655113	6	52269151	C	T	0.0188	0.00800087	0.3006	0.0021	0.00978991	7.41822e-20	0.413782	TRUE	80.1448
Appendicular lean mass	Rotator cuff tears	rs6570509	6	142716286	T	G	-0.0244	-0.00883394	0.2868	0.0021	0.0105115	1.2659e-31	0.400678	TRUE	135.002
Appendicular lean mass	Rotator cuff tears	rs6582398	12	42870444	T	C	0.014	0.0188148	0.6002	0.002	0.00947043	1.13501e-12	0.0469559	TRUE	48.9998
Appendicular lean mass	Rotator cuff tears	rs6593210	7	55254186	A	G	0.0146	0.00470339	0.2081	0.0024	0.0117172	4.88203e-10	0.68812	TRUE	37.0068
Appendicular lean mass	Rotator cuff tears	rs664317	10	89812230	C	A	-0.0177	0.00948258	0.8375	0.0026	0.0116341	4.49573e-12	0.415032	TRUE	46.3445
Appendicular lean mass	Rotator cuff tears	rs66579625	1	212201175	CT	C	0.0178	0.0034037	0.5837	0.0019	0.00959402	8.91046e-21	0.72276	TRUE	87.7669
Appendicular lean mass	Rotator cuff tears	rs6675858	1	224559936	T	C	-0.0137	0.0265226	0.2141	0.0023	0.0109628	2.40398e-09	0.0155489	TRUE	35.48
Appendicular lean mass	Rotator cuff tears	rs6693481	1	203766395	C	T	-0.0143	0.00263284	0.6951	0.002	0.00970369	2.208e-12	0.786142	TRUE	51.1223
Appendicular lean mass	Rotator cuff tears	rs670318	1	63727542	C	T	0.0413	-0.030693	0.9515	0.0044	0.0196497	2.52e-21	0.118285	TRUE	88.1034
Appendicular lean mass	Rotator cuff tears	rs6721191	2	10190115	G	A	-0.0144	-0.0132727	0.5779	0.0019	0.0104748	3.1703e-14	0.205116	TRUE	57.4402
Appendicular lean mass	Rotator cuff tears	rs6738207	2	105989716	A	G	0.0127	0.00649257	0.4007	0.0019	0.00989644	4.14477e-11	0.511791	TRUE	44.6785
Appendicular lean mass	Rotator cuff tears	rs6739278	2	44401055	C	T	-0.021	0.00801193	0.8079	0.0024	0.0107176	1.27292e-18	0.454733	TRUE	76.5622
Appendicular lean mass	Rotator cuff tears	rs67527161	10	63781824	C	T	-0.0182	0.0014806	0.209	0.0023	0.0118711	5.79029e-15	0.900742	TRUE	62.616
Appendicular lean mass	Rotator cuff tears	rs67551338	12	3393100	T	C	0.0576	-0.000167587	0.0615	0.004	0.0239841	1.044e-47	0.994425	TRUE	207.359
Appendicular lean mass	Rotator cuff tears	rs6762851	3	56686329	C	T	-0.0218	-0.013091	0.3573	0.002	0.00938068	1.49692e-28	0.162858	TRUE	118.809
Appendicular lean mass	Rotator cuff tears	rs68049170	10	72432047	A	G	-0.0259	0.00338984	0.2764	0.0021	0.0103442	2.6903e-34	0.743135	TRUE	152.11
Appendicular lean mass	Rotator cuff tears	rs680882	7	18325278	G	T	0.0133	0.0319761	0.7606	0.0022	0.0106703	1.98399e-09	0.00272885	TRUE	36.5474
Appendicular lean mass	Rotator cuff tears	rs6821305	4	122713863	C	A	0.0204	-0.00805334	0.399	0.0019	0.00929947	3.1463e-26	0.386491	TRUE	115.279
Appendicular lean mass	Rotator cuff tears	rs684905	20	10472790	T	C	-0.0118	-0.0143382	0.4176	0.0019	0.00979674	7.10003e-10	0.143313	TRUE	38.5705
Appendicular lean mass	Rotator cuff tears	rs6849302	4	156665074	G	A	0.0155	0.015792	0.1977	0.0024	0.0117715	7.10722e-11	0.179741	TRUE	41.7099
Appendicular lean mass	Rotator cuff tears	rs6874142	5	172753555	G	T	0.0288	-0.0268593	0.1138	0.0031	0.0159612	5.14517e-20	0.0924166	TRUE	86.3097
Appendicular lean mass	Rotator cuff tears	rs6902109	6	130316559	G	A	-0.0167	-0.0106108	0.5401	0.0019	0.00947864	1.03395e-18	0.26295	TRUE	77.2545
Appendicular lean mass	Rotator cuff tears	rs6931421	6	80880138	G	T	-0.0279	0.01258	0.3224	0.002	0.0101731	2.30515e-43	0.216238	TRUE	194.602
Appendicular lean mass	Rotator cuff tears	rs6977416	7	150542711	A	G	0.0457	-0.0274487	0.3338	0.002	0.00962632	1.42889e-113	0.00435251	TRUE	522.12
Appendicular lean mass	Rotator cuff tears	rs700677	2	198702424	A	C	0.0173	-0.00550779	0.3505	0.002	0.0102908	1.13006e-18	0.592501	TRUE	74.8222
Appendicular lean mass	Rotator cuff tears	rs7014590	8	89335647	C	T	-0.0228	0.012817	0.2614	0.0022	0.010669	4.47713e-26	0.229624	TRUE	107.404
Appendicular lean mass	Rotator cuff tears	rs7020491	9	128144477	T	C	-0.0178	-0.00565827	0.4266	0.0019	0.00924252	1.21899e-20	0.540405	TRUE	87.7669
Appendicular lean mass	Rotator cuff tears	rs702886	2	65753310	G	A	0.012	-0.0186917	0.3505	0.002	0.00972189	1.11199e-09	0.0545255	TRUE	35.9998
Appendicular lean mass	Rotator cuff tears	rs704660	11	30447998	T	C	0.0153	0.00976581	0.4095	0.0019	0.00939107	2.27719e-15	0.298384	TRUE	64.8446
Appendicular lean mass	Rotator cuff tears	rs7082659	10	12017584	C	T	0.0156	0.0013738	0.8663	0.0028	0.0144266	2.273e-08	0.924135	TRUE	31.0407
Appendicular lean mass	Rotator cuff tears	rs7095472	10	70399109	G	A	0.0267	-0.00798421	0.5335	0.0019	0.00929336	7.65597e-45	0.390269	TRUE	197.476
Appendicular lean mass	Rotator cuff tears	rs7107356	11	47676170	G	A	0.0133	-0.00819305	0.5068	0.0019	0.00944851	1.85994e-12	0.385873	TRUE	48.9998
Appendicular lean mass	Rotator cuff tears	rs7129320	11	68388220	A	G	-0.0389	0.0353117	0.1661	0.0025	0.016576	7.28954e-53	0.0331474	TRUE	242.113
Appendicular lean mass	Rotator cuff tears	rs713467	15	84646473	A	G	0.0146	0.00234231	0.4345	0.0019	0.00928222	3.09386e-14	0.800775	TRUE	59.0468
Appendicular lean mass	Rotator cuff tears	rs71414738	2	127876242	T	C	0.015	0.0198282	0.1763	0.0025	0.013306	1.00201e-09	0.136179	TRUE	35.9998
Appendicular lean mass	Rotator cuff tears	rs7144307	14	69533837	C	T	-0.0122	0.0174597	0.3853	0.002	0.00944432	6.09705e-10	0.0645015	TRUE	37.2098
Appendicular lean mass	Rotator cuff tears	rs7185244	16	86546887	C	T	-0.0148	-0.00399671	0.7759	0.0023	0.0117416	1.39601e-10	0.733564	TRUE	41.4062
Appendicular lean mass	Rotator cuff tears	rs718603	6	2644245	T	C	0.0131	0.00418618	0.2774	0.0021	0.0104186	6.67898e-10	0.687833	TRUE	38.9137
Appendicular lean mass	Rotator cuff tears	rs7220127	17	64545922	C	T	-0.0105	0.0036268	0.4264	0.0019	0.00936238	4.60299e-08	0.698475	TRUE	30.54
Appendicular lean mass	Rotator cuff tears	rs7228151	18	57181694	C	T	-0.0185	0.0236513	0.206	0.0023	0.0104587	3.18933e-15	0.0237345	TRUE	64.6973
Appendicular lean mass	Rotator cuff tears	rs7229520	18	46516468	A	G	-0.0224	0.0106204	0.6616	0.002	0.00969632	9.20874e-29	0.273384	TRUE	125.439
Appendicular lean mass	Rotator cuff tears	rs723149	7	46577056	G	A	-0.0276	0.0117182	0.5628	0.0019	0.0093455	1.43186e-47	0.209885	TRUE	211.013
Appendicular lean mass	Rotator cuff tears	rs72656010	8	57122215	C	T	-0.0668	0.00103508	0.1322	0.0028	0.0139084	7.31139e-126	0.940675	TRUE	569.161
Appendicular lean mass	Rotator cuff tears	rs72657800	4	90822051	C	T	-0.0219	0.00860336	0.0773	0.0035	0.01975	6.39102e-10	0.663117	TRUE	39.1517
Appendicular lean mass	Rotator cuff tears	rs72721979	8	135827942	G	T	-0.0229	-0.0133999	0.143	0.0027	0.0139939	2.19887e-17	0.338289	TRUE	71.9352
Appendicular lean mass	Rotator cuff tears	rs72726050	15	42270059	C	T	-0.0192	-0.00516936	0.0958	0.0034	0.0158411	1.84098e-08	0.744178	TRUE	31.8891
Appendicular lean mass	Rotator cuff tears	rs72771070	16	19993750	T	C	0.015	0.00394625	0.283	0.0021	0.00978076	1.29688e-12	0.686602	TRUE	51.0202
Appendicular lean mass	Rotator cuff tears	rs72809820	2	97360079	T	C	-0.0111	-0.000629276	0.324	0.002	0.00928443	3.133e-08	0.945963	TRUE	30.8024
Appendicular lean mass	Rotator cuff tears	rs72829852	17	46633974	T	C	0.0309	0.0268472	0.0621	0.0039	0.0185067	3.74024e-15	0.146872	TRUE	62.7749
Appendicular lean mass	Rotator cuff tears	rs72841270	10	104642237	G	T	0.0294	0.0110947	0.1354	0.0028	0.0132845	2.25216e-26	0.403624	TRUE	110.25
Appendicular lean mass	Rotator cuff tears	rs7286917	22	39860868	G	A	0.0171	-0.00196631	0.7461	0.0023	0.0105276	5.18442e-14	0.851836	TRUE	55.2757
Appendicular lean mass	Rotator cuff tears	rs72894003	6	34775096	T	C	-0.0423	0.0443167	0.0647	0.0038	0.0223563	1.89802e-28	0.0474471	TRUE	123.911
Appendicular lean mass	Rotator cuff tears	rs73006226	11	108072728	A	C	-0.0182	0.00608061	0.1267	0.0029	0.011277	2.22998e-10	0.589747	TRUE	39.3863
Appendicular lean mass	Rotator cuff tears	rs7301341	12	94083105	C	T	-0.0255	0.0262207	0.3268	0.002	0.00972447	9.2747e-37	0.00701003	TRUE	162.562
Appendicular lean mass	Rotator cuff tears	rs73052033	3	185828465	C	T	-0.0151	0.00799528	0.1851	0.0024	0.0125476	4.79005e-10	0.523996	TRUE	39.5849
Appendicular lean mass	Rotator cuff tears	rs73125634	20	20069826	T	G	-0.0195	0.0132098	0.2782	0.0021	0.00966703	5.11446e-20	0.171789	TRUE	86.2241
Appendicular lean mass	Rotator cuff tears	rs7320878	13	91994132	A	G	-0.015	0.00588466	0.6034	0.0019	0.00926066	1.344e-14	0.525136	TRUE	62.3266
Appendicular lean mass	Rotator cuff tears	rs7321635	13	21472055	C	A	-0.0132	-0.00308866	0.6465	0.002	0.00943281	2.5781e-11	0.743337	TRUE	43.5598
Appendicular lean mass	Rotator cuff tears	rs7328187	13	74189974	G	T	0.0116	-0.00714259	0.4976	0.0019	0.00943404	1.185e-09	0.448985	TRUE	37.2741
Appendicular lean mass	Rotator cuff tears	rs73384223	9	3869315	C	T	-0.0205	0.0238382	0.1967	0.0024	0.0118067	1.2659e-17	0.0434841	TRUE	72.9597
Appendicular lean mass	Rotator cuff tears	rs73413540	11	3090976	T	C	-0.0124	0.0104779	0.2248	0.0023	0.0125258	4.42099e-08	0.40287	TRUE	29.066
Appendicular lean mass	Rotator cuff tears	rs7367519	1	204479176	C	T	0.0164	0.00787091	0.6846	0.002	0.0112343	4.68058e-16	0.483543	TRUE	67.2397
Appendicular lean mass	Rotator cuff tears	rs73856768	4	157788804	C	T	-0.0247	-0.0525133	0.0805	0.0035	0.0206266	1.55418e-12	0.0108996	TRUE	49.803
Appendicular lean mass	Rotator cuff tears	rs7418410	1	10236402	T	C	0.0155	0.0048802	0.4089	0.0019	0.00952479	5.63638e-16	0.608394	TRUE	66.551
Appendicular lean mass	Rotator cuff tears	rs74379684	15	94050205	T	C	-0.0272	0.0186052	0.0751	0.0036	0.0162595	4.39137e-14	0.252513	TRUE	57.0862
Appendicular lean mass	Rotator cuff tears	rs7448554	5	95711603	A	C	-0.0132	-0.00979556	0.4999	0.002	0.00928678	1.77296e-11	0.291523	TRUE	43.5598
Appendicular lean mass	Rotator cuff tears	rs74494415	18	74972138	T	C	-0.0417	0.00157196	0.0398	0.0049	0.0172648	1.8218e-17	0.927453	TRUE	72.4233
Appendicular lean mass	Rotator cuff tears	rs7485647	12	131631133	A	G	-0.0261	0.0154867	0.844	0.0026	0.0105783	1.04496e-23	0.143193	TRUE	100.77
Appendicular lean mass	Rotator cuff tears	rs75022676	2	60293216	A	G	-0.0163	0.041947	0.2079	0.0023	0.010451	2.84315e-12	5.97778e-05	TRUE	50.2247
Appendicular lean mass	Rotator cuff tears	rs7522400	1	36613380	G	A	0.0129	0.0100728	0.7683	0.0022	0.0102463	5.62497e-09	0.325575	TRUE	34.3821
Appendicular lean mass	Rotator cuff tears	rs7543202	1	73872885	G	A	0.0129	-0.0124942	0.6229	0.0019	0.00952747	2.86484e-11	0.189729	TRUE	46.0967
Appendicular lean mass	Rotator cuff tears	rs75508358	9	96926382	T	C	0.0266	-0.0816142	0.0457	0.0045	0.0243209	4.29003e-09	0.000791589	TRUE	34.9411
Appendicular lean mass	Rotator cuff tears	rs7563362	2	620297	G	A	0.0352	0.002682	0.8566	0.0027	0.013173	3.27115e-39	0.838667	TRUE	169.964
Appendicular lean mass	Rotator cuff tears	rs7570235	2	242491353	C	T	-0.0168	0.00518052	0.5911	0.0019	0.00951722	2.08305e-18	0.586214	TRUE	78.1825
Appendicular lean mass	Rotator cuff tears	rs75702986	19	35566151	A	G	-0.0163	0.0104597	0.1861	0.0025	0.0114551	3.14196e-11	0.361187	TRUE	42.5102
Appendicular lean mass	Rotator cuff tears	rs757834	7	139717200	C	T	0.0256	-0.000711881	0.1856	0.0024	0.012195	1.24796e-25	0.95345	TRUE	113.777
Appendicular lean mass	Rotator cuff tears	rs7598430	2	219193963	T	C	-0.016	0.00719609	0.5046	0.0019	0.00935902	1.37088e-17	0.441956	TRUE	70.9138
Appendicular lean mass	Rotator cuff tears	rs7610055	3	12388409	A	G	-0.0373	-0.0131534	0.1207	0.0029	0.0123242	3.55304e-38	0.285847	TRUE	165.432
Appendicular lean mass	Rotator cuff tears	rs7633464	3	98715823	A	G	0.0175	0.000164325	0.4786	0.0019	0.00925114	1.27497e-20	0.985828	TRUE	84.8334
Appendicular lean mass	Rotator cuff tears	rs76364830	8	13372120	A	G	-0.0471	0.00550598	0.0634	0.0039	0.025007	2.70271e-33	0.825733	TRUE	145.851
Appendicular lean mass	Rotator cuff tears	rs76517946	2	68354936	A	C	-0.0368	0.0429968	0.0814	0.0035	0.0189701	1.69395e-26	0.0234175	TRUE	110.55
Appendicular lean mass	Rotator cuff tears	rs7679276	4	146860186	G	A	-0.033	-0.0348998	0.9544	0.0048	0.0413385	5.92652e-12	0.398533	TRUE	47.2654
Appendicular lean mass	Rotator cuff tears	rs7689420	4	145568352	C	T	0.0466	-0.00566992	0.8312	0.0025	0.0123887	1.49589e-76	0.647192	TRUE	347.448
Appendicular lean mass	Rotator cuff tears	rs76895963	12	4384844	G	T	0.1639	-0.0374243	0.0207	0.0073	0.0279335	8.22243e-112	0.180321	TRUE	504.093
Appendicular lean mass	Rotator cuff tears	rs7701233	5	171218388	C	T	-0.0179	-0.0101893	0.4283	0.0019	0.00925106	5.12035e-21	0.270712	TRUE	88.7558
Appendicular lean mass	Rotator cuff tears	rs77013652	13	51142279	G	T	0.049	0.0251342	0.015	0.0081	0.0266743	1.502e-09	0.346058	TRUE	36.5949
Appendicular lean mass	Rotator cuff tears	rs772222	12	52356892	G	A	0.0121	0.00479447	0.2651	0.0021	0.0109244	1.55199e-08	0.660751	TRUE	33.1994
Appendicular lean mass	Rotator cuff tears	rs7731023	5	36181627	G	A	0.0166	-0.0210187	0.5749	0.0019	0.00969257	3.48177e-18	0.0301183	TRUE	76.3321
Appendicular lean mass	Rotator cuff tears	rs7735891	5	131597005	T	C	0.0259	0.00405264	0.4629	0.0019	0.0100491	1.13999e-42	0.686739	TRUE	185.819
Appendicular lean mass	Rotator cuff tears	rs77364196	16	88353016	A	G	-0.033	0.0241659	0.053	0.0043	0.0203051	8.34834e-15	0.233991	TRUE	58.8964
Appendicular lean mass	Rotator cuff tears	rs7768382	6	166341870	C	T	-0.0201	0.00254911	0.4771	0.0019	0.00924299	1.57109e-26	0.78271	TRUE	111.914
Appendicular lean mass	Rotator cuff tears	rs77809369	16	9052448	T	C	0.0237	-0.0110788	0.0642	0.0039	0.0224686	9.8349e-10	0.621955	TRUE	36.9288
Appendicular lean mass	Rotator cuff tears	rs78000963	6	30502802	A	G	0.0169	0.0168615	0.1043	0.0031	0.0187945	4.38702e-08	0.369637	TRUE	29.72
Appendicular lean mass	Rotator cuff tears	rs78051210	6	131379491	C	T	0.0263	-0.0362468	0.0771	0.0036	0.0225431	1.63493e-13	0.107859	TRUE	53.3709
Appendicular lean mass	Rotator cuff tears	rs7816345	8	36846109	T	C	0.0255	0.00517087	0.1682	0.0025	0.0133422	6.22444e-24	0.698343	TRUE	104.04
Appendicular lean mass	Rotator cuff tears	rs781669	4	57819794	T	C	0.0164	-0.00576198	0.5236	0.0019	0.00932082	3.14123e-18	0.536453	TRUE	74.5038
Appendicular lean mass	Rotator cuff tears	rs7826059	8	22512068	C	T	0.0114	0.00581966	0.6421	0.002	0.00984725	7.61395e-09	0.554525	TRUE	32.4899
Appendicular lean mass	Rotator cuff tears	rs7828086	8	120843775	C	T	0.0135	0.0110801	0.2391	0.0022	0.0101551	1.11099e-09	0.275231	TRUE	37.6548
Appendicular lean mass	Rotator cuff tears	rs78378222	17	7571752	G	T	0.138	-0.0543264	0.0123	0.0087	0.0354124	4.5144e-56	0.125003	TRUE	251.604
Appendicular lean mass	Rotator cuff tears	rs78457529	16	24950880	T	C	-0.0904	0.0286347	0.0117	0.0088	0.0348157	1.22096e-24	0.410813	TRUE	105.528
Appendicular lean mass	Rotator cuff tears	rs7858712	9	16738312	G	A	0.0347	-0.0314093	0.9144	0.0034	0.0169564	1.04304e-24	0.0639735	TRUE	104.16
Appendicular lean mass	Rotator cuff tears	rs78766798	17	7517075	C	T	0.0319	0.0249113	0.0847	0.0035	0.0332409	2.60976e-20	0.453607	TRUE	83.0698
Appendicular lean mass	Rotator cuff tears	rs7902	11	95565288	G	A	0.0149	0.0144898	0.4469	0.0019	0.00960413	5.21915e-15	0.131373	TRUE	61.4983
Appendicular lean mass	Rotator cuff tears	rs7952436	11	67024534	T	C	-0.0453	-0.00305003	0.0823	0.0034	0.0209124	1.61808e-39	0.884041	TRUE	177.516
Appendicular lean mass	Rotator cuff tears	rs798548	7	2760935	C	T	-0.0359	0.0107879	0.3006	0.0021	0.00955533	2.85891e-68	0.258902	TRUE	292.246
Appendicular lean mass	Rotator cuff tears	rs8000973	13	100691367	C	T	0.0134	-0.0251571	0.5334	0.0019	0.00930545	2.05022e-12	0.00686183	TRUE	49.7394
Appendicular lean mass	Rotator cuff tears	rs80132799	20	62322896	T	C	0.0231	0.00606617	0.0679	0.0038	0.0209044	1.31199e-09	0.771674	TRUE	36.9534
Appendicular lean mass	Rotator cuff tears	rs8017006	14	42745052	G	A	0.0122	0.0136043	0.3275	0.002	0.0104387	2.21998e-09	0.192488	TRUE	37.2098
Appendicular lean mass	Rotator cuff tears	rs8018486	14	39818616	G	A	-0.0138	-0.000702493	0.1914	0.0024	0.0111308	1.17801e-08	0.949677	TRUE	33.0624
Appendicular lean mass	Rotator cuff tears	rs8019890	14	21538067	A	C	0.025	0.00138679	0.5313	0.0019	0.00930239	1.95884e-38	0.881492	TRUE	173.129
Appendicular lean mass	Rotator cuff tears	rs8020095	14	67453858	A	G	-0.0145	-0.00331742	0.15	0.0027	0.0122417	4.53398e-08	0.786397	TRUE	28.8407
Appendicular lean mass	Rotator cuff tears	rs80280630	9	117030861	T	C	-0.0168	-0.0159625	0.1115	0.003	0.0172618	2.27898e-08	0.355108	TRUE	31.3599
Appendicular lean mass	Rotator cuff tears	rs80295797	1	23341690	T	C	-0.0198	0.02391	0.3265	0.002	0.00983333	3.8256e-23	0.0150352	TRUE	98.0096
Appendicular lean mass	Rotator cuff tears	rs8054549	16	86417234	A	C	-0.0251	-0.00766218	0.4486	0.0019	0.00945175	3.37287e-39	0.417559	TRUE	174.517
Appendicular lean mass	Rotator cuff tears	rs8084413	18	22869123	A	G	-0.0127	-0.0310039	0.4693	0.0019	0.00924725	3.24713e-11	0.000800074	TRUE	44.6785
Appendicular lean mass	Rotator cuff tears	rs8136517	22	46439433	C	T	0.0267	0.00965993	0.0652	0.0039	0.0196611	6.58264e-12	0.623198	TRUE	46.8696
Appendicular lean mass	Rotator cuff tears	rs839255	3	57974580	G	T	-0.0126	0.00812183	0.6847	0.0021	0.0100536	8.38205e-10	0.419174	TRUE	35.9998
Appendicular lean mass	Rotator cuff tears	rs876122	6	6886297	G	A	0.0162	0.0176704	0.8788	0.0029	0.0127074	2.186e-08	0.164358	TRUE	31.2056
Appendicular lean mass	Rotator cuff tears	rs8904	14	35871217	A	G	-0.0157	0.00346502	0.363	0.002	0.0094683	1.523e-15	0.714394	TRUE	61.6222
Appendicular lean mass	Rotator cuff tears	rs900399	3	156798732	G	A	0.0164	-0.0163035	0.3986	0.0019	0.00995074	1.35394e-17	0.101333	TRUE	74.5038
Appendicular lean mass	Rotator cuff tears	rs905938	1	154991389	C	T	0.0394	0.00311278	0.2649	0.0021	0.0109372	8.42558e-77	0.775947	TRUE	352.008
Appendicular lean mass	Rotator cuff tears	rs909220	14	75908780	A	G	-0.015	0.00741582	0.4443	0.0019	0.0092499	3.24489e-15	0.422716	TRUE	62.3266
Appendicular lean mass	Rotator cuff tears	rs9266244	6	31325692	A	G	-0.0427	-0.00427097	0.7077	0.0021	0.01106	1.21004e-94	0.699375	TRUE	413.443
Appendicular lean mass	Rotator cuff tears	rs9344126	6	81907559	C	T	-0.0185	-0.0162385	0.5137	0.0019	0.00944226	2.20597e-22	0.0854752	TRUE	94.8057
Appendicular lean mass	Rotator cuff tears	rs9375188	6	98555272	T	C	0.0136	0.0141571	0.4844	0.0019	0.00924974	6.80143e-13	0.125883	TRUE	51.2352
Appendicular lean mass	Rotator cuff tears	rs9388490	6	126704795	T	C	0.0462	-0.0121104	0.4394	0.0019	0.00930179	1.33045e-130	0.192937	TRUE	591.255
Appendicular lean mass	Rotator cuff tears	rs9391254	6	105377347	T	C	0.0166	-0.0155724	0.3205	0.002	0.00996685	2.10184e-16	0.118188	TRUE	68.8897
Appendicular lean mass	Rotator cuff tears	rs947099	10	31129883	A	G	0.0117	0.010976	0.3536	0.002	0.0100846	2.70701e-09	0.276422	TRUE	34.2223
Appendicular lean mass	Rotator cuff tears	rs951366	1	205685352	C	T	0.0205	-0.000429009	0.3932	0.0019	0.00961184	9.15377e-27	0.9644	TRUE	116.412
Appendicular lean mass	Rotator cuff tears	rs9517483	13	99572712	G	A	-0.0181	-0.00960828	0.699	0.0021	0.00985018	2.25996e-18	0.329341	TRUE	74.2877
Appendicular lean mass	Rotator cuff tears	rs9525326	13	115075715	G	A	-0.0184	-0.00333376	0.1875	0.0024	0.0118274	3.6241e-14	0.778044	TRUE	58.7775
Appendicular lean mass	Rotator cuff tears	rs9568031	13	48897520	T	C	-0.0115	0.0135667	0.706	0.0021	0.0099484	3.33903e-08	0.172659	TRUE	29.9885
Appendicular lean mass	Rotator cuff tears	rs9590328	13	96448383	G	A	0.0153	6.57201e-05	0.1417	0.0027	0.0134797	2.01999e-08	0.99611	TRUE	32.111
Appendicular lean mass	Rotator cuff tears	rs9594714	13	42800481	T	G	0.0144	0.0138644	0.3052	0.0021	0.0102062	2.64789e-12	0.17433	TRUE	47.0202
Appendicular lean mass	Rotator cuff tears	rs9610447	22	20768891	T	C	0.0152	0.00056292	0.7471	0.0022	0.0111033	5.28567e-12	0.959566	TRUE	47.7353
Appendicular lean mass	Rotator cuff tears	rs963317	4	45129970	G	A	-0.0136	-0.00497616	0.6629	0.002	0.00996836	1.0311e-11	0.617642	TRUE	46.2398
Appendicular lean mass	Rotator cuff tears	rs9634212	12	93993266	A	C	0.0471	-0.0135477	0.221	0.0023	0.0106825	8.59014e-95	0.204722	TRUE	419.357
Appendicular lean mass	Rotator cuff tears	rs9636364	2	111992435	A	G	0.011	-0.0116488	0.5429	0.0019	0.00932274	5.09296e-09	0.21148	TRUE	33.5179
Appendicular lean mass	Rotator cuff tears	rs9669278	12	66374587	C	T	-0.0496	0.0014071	0.5183	0.0019	0.00926494	5.24807e-151	0.879286	TRUE	681.482
Appendicular lean mass	Rotator cuff tears	rs9809116	3	72397279	G	A	-0.016	-0.000454972	0.4081	0.0019	0.00980883	1.31311e-16	0.963004	TRUE	70.9138
Appendicular lean mass	Rotator cuff tears	rs9828525	3	61552810	T	C	0.0121	-0.0149839	0.4113	0.0019	0.00939856	2.50801e-10	0.110875	TRUE	40.5566
Appendicular lean mass	Rotator cuff tears	rs9832919	3	132184526	G	A	-0.0179	-0.00653251	0.3574	0.002	0.00968871	7.89587e-20	0.500159	TRUE	80.1021
Appendicular lean mass	Rotator cuff tears	rs9838614	3	38537671	G	T	-0.0185	0.0214562	0.3881	0.0019	0.00935726	1.21088e-21	0.0218484	TRUE	94.8057
Appendicular lean mass	Rotator cuff tears	rs987666	7	116267938	A	G	0.0185	0.00907248	0.1188	0.0029	0.0128167	2.32702e-10	0.479028	TRUE	40.6954
Appendicular lean mass	Rotator cuff tears	rs9894577	17	43223292	A	G	-0.031	0.017493	0.318	0.002	0.00980999	1.39508e-52	0.0745556	TRUE	240.249
Appendicular lean mass	Rotator cuff tears	rs990315	15	69578811	C	T	-0.0115	-0.00410111	0.6229	0.002	0.00927696	5.07002e-09	0.658435	TRUE	33.0624
Appendicular lean mass	Rotator cuff tears	rs9905385	17	59498250	G	A	-0.0339	0.000555187	0.6707	0.002	0.010392	1.93999e-63	0.957394	TRUE	287.301
Appendicular lean mass	Rotator cuff tears	rs9957318	18	33039106	G	A	0.0187	-0.0114299	0.348	0.002	0.00988786	1.02e-20	0.247701	TRUE	87.4221

## Sheet: table2
Supplementary Table 2 SNPs used as valid instrumental variables for Low hand grip strength on Rotator cuff tears..
exposure	outcome	SNP	chr	position	effect_allele	other_allele	beta.exposure	beta.outcome	eaf.exposure	se.exposure	se.outcome	pval.exposure	pval.outcome	mr_keep	F-statistic
Low hand grip strength	Rotator cuff tears	rs10846071	12	15016236	T	C	0.0433	0.0113374	0.3917	0.0075	0.0100485	7.32403e-09	0.259205	TRUE	33.3311
Low hand grip strength	Rotator cuff tears	rs10952289	7	150524681	C	T	-0.0435	-0.0270794	0.3436	0.0078	0.00940679	2.10402e-08	0.0039931	TRUE	31.1018
Low hand grip strength	Rotator cuff tears	rs11236213	11	74394369	A	G	-0.0504	-0.0165548	0.3136	0.008	0.0101775	3.01099e-10	0.10382	TRUE	39.6897
Low hand grip strength	Rotator cuff tears	rs12140813	1	227776827	T	C	0.0511	-0.01716	0.1856	0.0094	0.0116464	4.76299e-08	0.140638	TRUE	29.5517
Low hand grip strength	Rotator cuff tears	rs13107325	4	103188709	T	C	0.0897	0.0958956	0.0739	0.0138	0.0404424	7.41822e-11	0.0177321	TRUE	42.2497
Low hand grip strength	Rotator cuff tears	rs143384	20	34025756	G	A	-0.0545	0.0224934	0.4088	0.0075	0.009318	4.47301e-13	0.0157797	TRUE	52.804
Low hand grip strength	Rotator cuff tears	rs143459567	16	24600412	T	C	0.1185	-0.00878079	0.0386	0.0189	0.0244774	3.40502e-10	0.719797	TRUE	39.3106
Low hand grip strength	Rotator cuff tears	rs2899611	15	58327347	G	T	0.0431	0.0124829	0.5049	0.0074	0.00926256	6.01395e-09	0.177764	TRUE	33.9225
Low hand grip strength	Rotator cuff tears	rs3118903	13	51099577	A	G	0.0575	-0.0132244	0.2185	0.0088	0.0105584	6.71429e-11	0.210389	TRUE	42.694
Low hand grip strength	Rotator cuff tears	rs34415150	6	32560477	G	A	0.0833	0.0316497	0.178	0.0099	0.0129932	4.42181e-17	0.0148563	TRUE	70.7972
Low hand grip strength	Rotator cuff tears	rs62102286	18	46592408	G	T	-0.0487	0.0090061	0.4359	0.0074	0.0100419	5.48909e-11	0.369799	TRUE	43.3103
Low hand grip strength	Rotator cuff tears	rs7624084	3	141093285	C	T	-0.0428	-0.0288423	0.4423	0.0074	0.00929816	8.50707e-09	0.00192256	TRUE	33.4519
Low hand grip strength	Rotator cuff tears	rs79723785	19	55818225	C	T	0.1674	0.099248	0.0165	0.0293	0.0346241	1.15899e-08	0.00415107	TRUE	32.6417
Low hand grip strength	Rotator cuff tears	rs958685	2	70703847	A	C	-0.0428	0.0145601	0.5142	0.0074	0.00923611	6.51793e-09	0.114926	TRUE	33.4519

## Sheet: table3
Supplementary Table 3 SNPs used as valid instrumental variables for usual walking pace on Rotator cuff tears.
exposure	outcome	SNP	chr	position	effect_allele	other_allele	beta.exposure	beta.outcome	eaf.exposure	se.exposure	se.outcome	pval.exposure	pval.outcome	mr_keep	F-statistic
Usual walking pace	Rotator cuff tears	rs10750025	11	113424042	T	C	-0.0083554	0.0063244	0.681757	0.00136528	0.0127925	9.40005e-10	0.621036	TRUE	37.4532
Usual walking pace	Rotator cuff tears	rs10828258	10	21929734	G	A	-0.00932641	0.0245905	0.319319	0.00135882	0.00992396	6.70039e-12	0.013216	TRUE	47.1089
Usual walking pace	Rotator cuff tears	rs10862220	12	81430599	G	T	0.00840767	0.00188168	0.674897	0.00135051	0.00926557	4.79999e-10	0.83907	TRUE	38.7573
Usual walking pace	Rotator cuff tears	rs10883618	10	103117653	A	G	0.0078103	0.0159709	0.372248	0.00130834	0.00968946	2.39999e-09	0.0992956	TRUE	35.6363
Usual walking pace	Rotator cuff tears	rs11039324	11	47665686	A	G	-0.0102105	-0.00853303	0.403963	0.00128765	0.00947148	2.19989e-15	0.367632	TRUE	62.8777
Usual walking pace	Rotator cuff tears	rs11077815	17	74389890	C	T	-0.00713336	0.0078528	0.623657	0.00130691	0.0099566	4.79999e-08	0.430286	TRUE	29.7917
Usual walking pace	Rotator cuff tears	rs11150623	16	28881001	T	G	-0.00968813	-0.00433846	0.644857	0.0013224	0.0093085	2.39994e-13	0.641162	TRUE	53.6726
Usual walking pace	Rotator cuff tears	rs11152989	6	96936061	T	C	-0.00751226	0.0250836	0.312264	0.00136699	0.0100068	3.89996e-08	0.0121879	TRUE	30.2001
Usual walking pace	Rotator cuff tears	rs113825410	1	40057543	G	A	-0.00881182	-0.00769283	0.224386	0.00151778	0.0113136	6.4e-09	0.496529	TRUE	33.7063
Usual walking pace	Rotator cuff tears	rs11548200	1	156290656	C	T	-0.016041	0.0369006	0.066034	0.00255177	0.0239503	3.29997e-10	0.123385	TRUE	39.5165
Usual walking pace	Rotator cuff tears	rs11682482	2	226486479	G	T	0.00801894	-0.0183981	0.680801	0.00135595	0.00969971	3.29997e-09	0.0578589	TRUE	34.974
Usual walking pace	Rotator cuff tears	rs11732213	4	1704244	C	T	0.0091614	-0.000486222	0.195605	0.00159593	0.0111912	9.40005e-09	0.965345	TRUE	32.9529
Usual walking pace	Rotator cuff tears	rs11761141	7	69423362	G	T	-0.00789936	-0.000896606	0.325697	0.00135132	0.0098665	5e-09	0.927593	TRUE	34.1716
Usual walking pace	Rotator cuff tears	rs11848096	14	100969235	C	T	-0.00750831	0.00683616	0.386669	0.00130696	0.00939797	9.20005e-09	0.466976	TRUE	33.0033
Usual walking pace	Rotator cuff tears	rs12042959	1	243533273	G	A	0.0125663	-0.0180399	0.14387	0.00181269	0.0126561	4.10015e-12	0.154046	TRUE	48.058
Usual walking pace	Rotator cuff tears	rs12461902	19	30265235	A	G	-0.00801134	-0.0210144	0.329608	0.00135739	0.00979024	3.59998e-09	0.0318361	TRUE	34.8337
Usual walking pace	Rotator cuff tears	rs12883788	14	33303540	T	C	-0.00779959	-0.0120443	0.459747	0.00127443	0.00935044	9.40005e-10	0.19771	TRUE	37.455
Usual walking pace	Rotator cuff tears	rs13107325	4	103188709	T	C	-0.0242429	0.0958956	0.07488	0.00240623	0.0404424	7.10068e-24	0.0177321	TRUE	101.506
Usual walking pace	Rotator cuff tears	rs144333966	4	61109385	G	A	0.0304614	-0.0146589	0.014646	0.00544615	0.0265938	2.19999e-08	0.581487	TRUE	31.2837
Usual walking pace	Rotator cuff tears	rs1592	2	135722143	C	A	0.0074513	-0.0105856	0.395455	0.00128817	0.00930764	7.29995e-09	0.255412	TRUE	33.4592
Usual walking pace	Rotator cuff tears	rs2037735	19	48012469	T	C	-0.0112677	0.0144444	0.120628	0.00194308	0.0131062	6.69993e-09	0.270416	TRUE	33.6269
Usual walking pace	Rotator cuff tears	rs205262	6	34563164	G	A	-0.00870949	-0.00573365	0.26893	0.00142654	0.0102623	1e-09	0.57636	TRUE	37.2748
Usual walking pace	Rotator cuff tears	rs2170670	12	16944621	A	G	-0.00708769	0.0145095	0.606925	0.0012972	0.00961508	4.70002e-08	0.131289	TRUE	29.8534
Usual walking pace	Rotator cuff tears	rs2280406	3	49941436	A	G	-0.00996145	0.0391591	0.506176	0.00126505	0.00942278	3.40017e-15	3.24168e-05	TRUE	62.0052
Usual walking pace	Rotator cuff tears	rs2297600	1	32207581	G	T	-0.0115607	0.00894646	0.17194	0.00168167	0.0111725	6.20012e-12	0.42327	TRUE	47.259
Usual walking pace	Rotator cuff tears	rs2439823	10	99778226	G	A	-0.0072789	-0.00269688	0.545578	0.00127453	0.00927944	1.09999e-08	0.771335	TRUE	32.6159
Usual walking pace	Rotator cuff tears	rs2602731	19	4944771	G	A	-0.00766675	0.0290904	0.681058	0.00136907	0.0108351	2.1e-08	0.00725655	TRUE	31.3595
Usual walking pace	Rotator cuff tears	rs2645979	12	84017043	A	G	0.00861798	-0.00842551	0.357204	0.00132024	0.00930635	6.70039e-11	0.365279	TRUE	42.6092
Usual walking pace	Rotator cuff tears	rs273512	19	18224729	T	C	-0.00966507	0.0125413	0.405352	0.00129058	0.0093068	6.89922e-14	0.177805	TRUE	56.0839
Usual walking pace	Rotator cuff tears	rs28519617	3	135874930	G	T	-0.00812933	0.0261625	0.269813	0.0014336	0.0113748	1.40001e-08	0.0214462	TRUE	32.1552
Usual walking pace	Rotator cuff tears	rs35711462	5	50847577	G	A	-0.0071659	-0.00848829	0.511213	0.00126947	0.00925423	1.7e-08	0.35902	TRUE	31.8636
Usual walking pace	Rotator cuff tears	rs4109292	10	126710654	A	G	0.00735336	-0.0192074	0.493943	0.00126787	0.00930436	6.59994e-09	0.0389843	TRUE	33.6372
Usual walking pace	Rotator cuff tears	rs4516268	17	1846831	A	C	0.00983008	0.00755084	0.193704	0.00160664	0.010621	9.49992e-10	0.477125	TRUE	37.4348
Usual walking pace	Rotator cuff tears	rs4643373	17	47123423	C	T	0.0077266	-0.00556697	0.299973	0.00138223	0.0102739	2.30001e-08	0.58792	TRUE	31.2474
Usual walking pace	Rotator cuff tears	rs4715208	6	50829471	G	A	-0.0083844	0.00610153	0.752863	0.00146572	0.0107166	1.09999e-08	0.569118	TRUE	32.722
Usual walking pace	Rotator cuff tears	rs4839898	6	97546759	A	G	0.0130564	0.00105989	0.109786	0.00206037	0.0148559	2.30001e-10	0.943123	TRUE	40.1564
Usual walking pace	Rotator cuff tears	rs55680124	2	105984624	T	C	-0.010742	-0.0109812	0.154913	0.00174984	0.0144518	8.30004e-10	0.447345	TRUE	37.6853
Usual walking pace	Rotator cuff tears	rs57800857	4	140863365	C	A	0.00867607	-0.510153	0.36486	0.00132214	0.189142	5.30029e-11	0.00699246	TRUE	43.0615
Usual walking pace	Rotator cuff tears	rs613872	18	53210302	T	G	-0.0147074	0.00566962	0.825829	0.00167052	0.01264	1.29987e-18	0.653759	TRUE	77.5116
Usual walking pace	Rotator cuff tears	rs62048402	16	53803223	A	G	-0.00987537	0.0288932	0.403579	0.00129011	0.00934147	1.9002e-14	0.00198144	TRUE	58.5938
Usual walking pace	Rotator cuff tears	rs6763292	3	129044705	G	A	0.00958833	-0.0191857	0.780939	0.00153076	0.0121564	3.79997e-10	0.11451	TRUE	39.2347
Usual walking pace	Rotator cuff tears	rs7789719	7	66893916	C	T	0.00854199	0.0216064	0.782126	0.00153719	0.0108344	2.69998e-08	0.0461243	TRUE	30.8789
Usual walking pace	Rotator cuff tears	rs7896518	10	65104500	G	A	0.00999095	-0.00318406	0.427878	0.00129269	0.00951424	1.10002e-14	0.73788	TRUE	59.7342
Usual walking pace	Rotator cuff tears	rs8010773	14	46956863	C	T	-0.00816754	0.0359384	0.38208	0.00130079	0.0101514	3.40001e-10	0.000399761	TRUE	39.4245
Usual walking pace	Rotator cuff tears	rs8011870	14	80173397	A	G	-0.00782739	-0.0197822	0.288257	0.00140635	0.0093187	2.59998e-08	0.033766	TRUE	30.9774
Usual walking pace	Rotator cuff tears	rs819167	20	32903687	G	A	-0.0157993	-0.0039088	0.936466	0.00259282	0.0158732	1.09999e-09	0.805488	TRUE	37.1304
Usual walking pace	Rotator cuff tears	rs830627	3	71675270	A	G	0.00742054	0.00942653	0.417471	0.00128505	0.00925578	7.69999e-09	0.308465	TRUE	33.3449
Usual walking pace	Rotator cuff tears	rs891387	18	21103909	C	T	0.00786028	-0.0360988	0.49494	0.00126616	0.00926772	5.39995e-10	9.81545e-05	TRUE	38.5387
Usual walking pace	Rotator cuff tears	rs9366651	6	26336696	T	G	0.00948542	-0.0144874	0.507037	0.00127132	0.00959606	8.60003e-14	0.131113	TRUE	55.6675
Usual walking pace	Rotator cuff tears	rs9783304	11	43660255	T	G	0.00763598	-0.0117099	0.689164	0.00136834	0.00997817	2.39999e-08	0.240575	TRUE	31.1415

## Sheet: table4
Supplementary Table 4 Associations of genetic liability to Sarcopenia related traits with Rotator cuff tears in MR sensitivity analyses.
Exposure	MR Methods	beta	se	P value	OR95%CI	Cochran's Q	MR Egger Intercept	MR Egger p-intercept
Appendicular lean mass	MR-Egger	-0.156	0.062	0.012	0.86（0.77-0.97）	861.55	0.001	0.418
	Weighted median	-0.071	0.037	0.053	0.93（0.87-1.00）
Low hand grip strength	MR-Egger	0.315	0.372	0.415	1.37（0.66-2.84）	50.15	-0.011	0.601
	Weighted median	0.213	0.102	0.036	1.24（1.01-1.51）
Usual walking pace	MR-Egger	-0.939	1.114	0.404	0.39（0.04-3.48）	121.39	0.001	0.884
	Weighted median	-0.646	0.276	0.019	0.52（0.30-0.90）

## Sheet: table5
Supplementary Table 4 the MR-PRESSO analysis of Sarcopenia-related traits and Rotaror cuff tears.
exposure	outsome	nSNP	MR Method	OR(95%CI)	P-value	MR Egger Intercept pval
Appendicular lean mass	Rotator cuff tears	535	IVW	0.90(0.85-0.95)	6.19859e-05	0.356
		535	MR Egger	0.93(0.87-1.00)	0.0464315
		535	Weighted median	0.85(0.76-0.96)	0.00968163
		535	MR-PRESSO distortion test		0.84
Low hand grip strength	Rotator cuff tears	13	IVW	1.21(0.98-1.49)	0.0811724	0.623
		13	MR Egger	1.32(1.09-1.61)	0.00507064
		13	Weighted median	1.42(0.72-2.80)	0.33016
		13	MR-PRESSO distortion test		0.608
usual walking pace	Rotator cuff tears	48	IVW	0.48(0.29-0.79)	0.00432215	0.8996
		48	MR Egger	0.51(0.30-0.85)	0.0098929
		48	Weighted median	0.42(0.05-3.49)	0.426574
		48	MR-PRESSO distortion test		0.3
